# Supplementary material for: Reactive oxygen species mediate conical cell shaping in Arabidopsis thaliana petals
Source: PLoS Genet. 2018 Oct 8;14(10):e1007705. doi: 10.1371/journal.pgen.1007705 (PMC6203401; doi:10.1371/journal.pgen.1007705)
Supplement: S1 Table — (XLSX) [file pgen.1007705.s020.xlsx]

## Sheet: total net AN-interactors-3|3
TAIR_ID	Name	Q-value	Score	Species
AT1G01090	pyruvate dehydrogenase E1 alpha(PDH-E1 ALPHA)	0	21.95	Arabidopsis thaliana
AT1G01140	CBL-interacting protein kinase 9(CIPK9)	0	7.4523	Arabidopsis thaliana
AT1G01200	RAB GTPase homolog A3(RABA3)	0	14.476	Arabidopsis thaliana
AT1G01300	Eukaryotic aspartyl protease family protein(AT1G01300)	0	54.281	Arabidopsis thaliana
AT1G01510	NAD(P)-binding Rossmann-fold superfamily protein(AN)	0	323.31	Arabidopsis thaliana
AT1G01560	MAP kinase 11(MPK11)	0	46.375	Arabidopsis thaliana
AT1G01610	glycerol-3-phosphate acyltransferase 4(GPAT4)	0	84.882	Arabidopsis thaliana
AT1G01620	plasma membrane intrinsic protein 1C(PIP1C)	0	73.047	Arabidopsis thaliana
AT1G01790	K+ efflux antiporter 1(KEA1)	0	21.527	Arabidopsis thaliana
AT1G01960	SEC7-like guanine nucleotide exchange family protein(EDA10)	0	21.158	Arabidopsis thaliana
AT1G02000	UDP-D-glucuronate 4-epimerase 2(GAE2)	0	13.649	Arabidopsis thaliana
AT1G02050	Chalcone and stilbene synthase family protein(LAP6)	0	8.6713	Arabidopsis thaliana
AT1G02080	transcription regulator(AT1G02080)	0	37.192	Arabidopsis thaliana
AT1G02090	Proteasome component (PCI) domain protein(FUS5)	0	13.782	Arabidopsis thaliana
AT1G02150	Tetratricopeptide repeat (TPR)-like superfamily protein(AT1G02150)	0	71.438	Arabidopsis thaliana
AT1G02205	Fatty acid hydroxylase superfamily(CER1)	0	25.775	Arabidopsis thaliana
AT1G02620	Ras-related small GTP-binding family protein(AT1G02620)	0	125.9	Arabidopsis thaliana
AT1G02890	AAA-type ATPase family protein(AT1G02890)	0	14.454	Arabidopsis thaliana
AT1G03475	Coproporphyrinogen III oxidase(LIN2)	0	9.7101	Arabidopsis thaliana
AT1G04160	myosin XI B(XIB)	0	16.767	Arabidopsis thaliana
AT1G04170	eukaryotic translation initiation factor 2 gamma subunit(EIF2 GAMMA)	0	20.584	Arabidopsis thaliana
AT1G04430	S-adenosyl-L-methionine-dependent methyltransferases superfamily protein(AT1G04430)	0	38.613	Arabidopsis thaliana
AT1G04600	myosin XI A(XIA)	0	16.767	Arabidopsis thaliana
AT1G04810	26S proteasome regulatory complex, non-ATPase subcomplex, Rpn2/Psmd1 subunit(AT1G04810)	0	78.733	Arabidopsis thaliana
AT1G05720	selenoprotein family protein(AT1G05720)	0	15.807	Arabidopsis thaliana
AT1G05810	Rab GTPase-like A5A protein(RABA5E)	0	14.476	Arabidopsis thaliana
AT1G06000	UDP-Glycosyltransferase superfamily protein(AT1G06000)	0	12.163	Arabidopsis thaliana
AT1G06290	acyl-CoA oxidase 3(ACX3)	0	12.835	Arabidopsis thaliana
AT1G06310	acyl-CoA oxidase 6(ACX6)	0	12.835	Arabidopsis thaliana
AT1G06410	trehalose-phosphatase/synthase 7(TPS7)	0	32.446	Arabidopsis thaliana
AT1G06430	FTSH protease 8(FTSH8)	0	32.167	Arabidopsis thaliana
AT1G06530	Tropomyosin-like protein(PMD2)	0	23.403	Arabidopsis thaliana
AT1G06700	Protein kinase superfamily protein(AT1G06700)	0	50.354	Arabidopsis thaliana
AT1G06900	Insulinase (Peptidase family M16) family protein(AT1G06900)	0	17.995	Arabidopsis thaliana
AT1G06950	translocon at the inner envelope membrane of chloroplasts 110(TIC110)	0	257.99	Arabidopsis thaliana
AT1G07320	ribosomal protein L4(RPL4)	0	23.834	Arabidopsis thaliana
AT1G07410	RAB GTPase homolog A2B(RABA2b)	0	22.678	Arabidopsis thaliana
AT1G07670	endomembrane-type CA-ATPase 4(ECA4)	0	34.204	Arabidopsis thaliana
AT1G07780	phosphoribosylanthranilate isomerase 1(PAI1)	0	16.012	Arabidopsis thaliana
AT1G07830	ribosomal protein L29 family protein(AT1G07830)	0	19.506	Arabidopsis thaliana
AT1G08200	UDP-D-apiose/UDP-D-xylose synthase 2(AXS2)	0	29.193	Arabidopsis thaliana
AT1G08470	strictosidine synthase-like 3(SSL3)	0	31.859	Arabidopsis thaliana
AT1G08520	ALBINA 1(ALB1)	0	17.497	Arabidopsis thaliana
AT1G09020	sucrose nonfermenting-like protein(SNF4)	0	11.957	Arabidopsis thaliana
AT1G09080	Heat shock protein 70 (Hsp 70) family protein(BIP3)	0	58.004	Arabidopsis thaliana
AT1G09100	26S proteasome AAA-ATPase subunit RPT5B(RPT5B)	0	216.3	Arabidopsis thaliana
AT1G09180	secretion-associated RAS super family 1(SARA1A)	0	125.9	Arabidopsis thaliana
AT1G09340	chloroplast RNA binding protein(CRB)	0	20.274	Arabidopsis thaliana
AT1G09430	ATP-citrate lyase A-3(ACLA-3)	0	16.855	Arabidopsis thaliana
AT1G09620	ATP binding/leucine-tRNA ligases/aminoacyl-tRNA ligase(AT1G09620)	0	90.524	Arabidopsis thaliana
AT1G09640	Translation elongation factor EF1B, gamma chain(AT1G09640)	0	18.928	Arabidopsis thaliana
AT1G09750	Eukaryotic aspartyl protease family protein(AT1G09750)	0	17.111	Arabidopsis thaliana
AT1G09850	xylem bark cysteine peptidase 3(XBCP3)	0	20.128	Arabidopsis thaliana
AT1G09870	histidine acid phosphatase family protein(AT1G09870)	0	57.514	Arabidopsis thaliana
AT1G10290	dynamin-like protein 6(ADL6)	0	13.517	Arabidopsis thaliana
AT1G10510	RNI-like superfamily protein(emb2004)	0	13.076	Arabidopsis thaliana
AT1G10590	Nucleic acid-binding, OB-fold-like protein(AT1G10590)	0	7.5466	Arabidopsis thaliana
AT1G10670	ATP-citrate lyase A-1(ACLA-1)	0	16.855	Arabidopsis thaliana
AT1G10730	Clathrin adaptor complexes medium subunit family protein(AT1G10730)	0	18.908	Arabidopsis thaliana
AT1G10840	translation initiation factor 3 subunit H1(TIF3H1)	0	44.121	Arabidopsis thaliana
AT1G10950	transmembrane nine 1(TMN1)	0	9.5382	Arabidopsis thaliana
AT1G11840	glyoxalase/bleomycin resistance protein/dioxygenase superfamily protein(GLX1)	0	11.545	Arabidopsis thaliana
AT1G11890	Synaptobrevin family protein(SEC22)	0	11.211	Arabidopsis thaliana
AT1G12000	Phosphofructokinase family protein(AT1G12000)	0	17.13	Arabidopsis thaliana
AT1G12050	fumarylacetoacetase(AT1G12050)	0	6.5353	Arabidopsis thaliana
AT1G12410	CLP protease proteolytic subunit 2(CLP2)	0	8.0552	Arabidopsis thaliana
AT1G12780	UDP-D-glucose/UDP-D-galactose 4-epimerase 1(UGE1)	0	6.9452	Arabidopsis thaliana
AT1G13730	Nuclear transport factor 2 (NTF2) family protein with RNA binding (RRM-RBD-RNP motifs) domain-containing protein(AT1G13730)	0	12.386	Arabidopsis thaliana
AT1G13950	eukaryotic elongation factor 5A-1(ELF5A-1)	0	292.71	Arabidopsis thaliana
AT1G13980	sec7 domain-containing protein(GN)	0.00045147	3.8992	Arabidopsis thaliana
AT1G14450	NADH dehydrogenase (ubiquinone)s(AT1G14450)	0	11.032	Arabidopsis thaliana
AT1G14940	Polyketide cyclase/dehydrase and lipid transport superfamily protein(AT1G14940)	0	15.008	Arabidopsis thaliana
AT1G15500	TLC ATP/ADP transporter(ATNTT2)	0	38.808	Arabidopsis thaliana
AT1G15540	2-oxoglutarate-dependent dioxygenase-like protein(AT1G15540)	0.0004531	3.9409	Arabidopsis thaliana
AT1G15690	Inorganic H pyrophosphatase family protein(AVP1)	0	117.18	Arabidopsis thaliana
AT1G15730	Cobalamin biosynthesis CobW-like protein(AT1G15730)	0	63.355	Arabidopsis thaliana
AT1G16030	heat shock protein 70B(Hsp70b)	0	55.03	Arabidopsis thaliana
AT1G16340	Aldolase superfamily protein(ATKDSA2)	0	6.7203	Arabidopsis thaliana
AT1G16350	Aldolase-type TIM barrel family protein(AT1G16350)	0	11.708	Arabidopsis thaliana
AT1G16460	rhodanese homologue 2(RDH2)	0	37.022	Arabidopsis thaliana
AT1G16700	Alpha-helical ferredoxin(AT1G16700)	0	12.178	Arabidopsis thaliana
AT1G16890	ubiquitin-conjugating enzyme 36(UBC36)	0	14.505	Arabidopsis thaliana
AT1G16920	RAB GTPase homolog A1B(RABA1b)	0	12.374	Arabidopsis thaliana
AT1G17170	glutathione S-transferase TAU 24(GSTU24)	0	8.7716	Arabidopsis thaliana
AT1G17200	Uncharacterized protein family (UPF0497)(AT1G17200)	0.0034065	2.134	Arabidopsis thaliana
AT1G17260	autoinhibited H[+]-ATPase isoform 10(AHA10)	0	34.987	Arabidopsis thaliana
AT1G17370	oligouridylate binding protein 1B(UBP1B)	0	14.883	Arabidopsis thaliana
AT1G17580	myosin 1(MYA1)	0	40.339	Arabidopsis thaliana
AT1G17720	Protein phosphatase 2A, regulatory subunit PR55(ATB BETA)	0	44.232	Arabidopsis thaliana
AT1G17840	white-brown complex-like protein(ABCG11)	0	72.499	Arabidopsis thaliana
AT1G17890	NAD(P)-binding Rossmann-fold superfamily protein(GER2)	0	37.889	Arabidopsis thaliana
AT1G18040	cyclin-dependent kinase D1;3(CDKD1;3)	0	22.1	Arabidopsis thaliana
AT1G18060	microbial collagenase(AT1G18060)	0	15.679	Arabidopsis thaliana
AT1G18150	Protein kinase superfamily protein(ATMPK8)	0	6.2513	Arabidopsis thaliana
AT1G18250	Pathogenesis-related thaumatin superfamily protein(ATLP-1)	0	6.326	Arabidopsis thaliana
AT1G18500	methylthioalkylmalate synthase-like 4(MAML-4)	0	16.726	Arabidopsis thaliana
AT1G18630	glycine-rich RNA-binding protein 6(GR-RBP6)	0	11.124	Arabidopsis thaliana
AT1G19550	Glutathione S-transferase family protein(AT1G19550)	0	96.495	Arabidopsis thaliana
AT1G20050	C-8,7 sterol isomerase(HYD1)	0	23.105	Arabidopsis thaliana
AT1G20130	GDSL-like Lipase/Acylhydrolase superfamily protein(AT1G20130)	0	27.075	Arabidopsis thaliana
AT1G20200	PAM domain (PCI/PINT associated module) protein(EMB2719)	0	68.671	Arabidopsis thaliana
AT1G20220	Alba DNA/RNA-binding protein(AT1G20220)	0	79.736	Arabidopsis thaliana
AT1G20260	ATPase, V1 complex, subunit B protein(VAB3)	0	6.8953	Arabidopsis thaliana
AT1G20330	sterol methyltransferase 2(SMT2)	0	60.03	Arabidopsis thaliana
AT1G20580	Small nuclear ribonucleoprotein family protein(AT1G20580)	0	9.0758	Arabidopsis thaliana
AT1G20600	AP2/B3-like transcriptional factor family protein(AT1G20600)	0	9.0758	Arabidopsis thaliana
AT1G20620	catalase 3(CAT3)	0	175.4	Arabidopsis thaliana
AT1G20630	catalase 1(CAT1)	0	36.448	Arabidopsis thaliana
AT1G20950	Phosphofructokinase family protein(AT1G20950)	0	133.57	Arabidopsis thaliana
AT1G20960	U5 small nuclear ribonucleoprotein helicase(emb1507)	0	10.949	Arabidopsis thaliana
AT1G21440	Phosphoenolpyruvate carboxylase family protein(AT1G21440)	0	10.066	Arabidopsis thaliana
AT1G21530	AMP-dependent synthetase and ligase family protein(AT1G21530)	0	12.404	Arabidopsis thaliana
AT1G21540	AMP-dependent synthetase and ligase family protein(AT1G21540)	0	12.404	Arabidopsis thaliana
AT1G21850	SKU5 similar 8(sks8)	0.00045065	3.8646	Arabidopsis thaliana
AT1G22060	sporulation-specific protein(AT1G22060)	0	6.7683	Arabidopsis thaliana
AT1G22290	14-3-3 family protein(AT1G22290)	0	174.37	Arabidopsis thaliana
AT1G22410	Class-II DAHP synthetase family protein(AT1G22410)	0	153.58	Arabidopsis thaliana
AT1G22760	poly(A) binding protein 3(PAB3)	0	57.024	Arabidopsis thaliana
AT1G23170	transmembrane protein (Protein of unknown function DUF2359, transmembrane)(AT1G23170)	0	49.253	Arabidopsis thaliana
AT1G23210	glycosyl hydrolase 9B6(GH9B6)	0	70.087	Arabidopsis thaliana
AT1G23310	glutamate:glyoxylate aminotransferase(GGT1)	0	97.646	Arabidopsis thaliana
AT1G23730	beta carbonic anhydrase 3(BCA3)	0	89.113	Arabidopsis thaliana
AT1G23820	spermidine synthase(SPDS1)	0	8.8763	Arabidopsis thaliana
AT1G24180	Thiamin diphosphate-binding fold (THDP-binding) superfamily protein(IAR4)	0	16.217	Arabidopsis thaliana
AT1G24510	TCP-1/cpn60 chaperonin family protein(AT1G24510)	0	83.741	Arabidopsis thaliana
AT1G24807	Glutamine amidotransferase type 1 family protein(AT1G24807)	0	30.997	Arabidopsis thaliana
AT1G24909	Glutamine amidotransferase type 1 family protein(AT1G24909)	0	30.997	Arabidopsis thaliana
AT1G25083	Glutamine amidotransferase type 1 family protein(AT1G25083)	0	30.997	Arabidopsis thaliana
AT1G25155	Glutamine amidotransferase type 1 family protein(AT1G25155)	0	30.997	Arabidopsis thaliana
AT1G25220	anthranilate synthase beta subunit 1(ASB1)	0	30.997	Arabidopsis thaliana
AT1G25490	ARM repeat superfamily protein(RCN1)	0	42.621	Arabidopsis thaliana
AT1G26320	Zinc-binding dehydrogenase family protein(AT1G26320)	0	100.07	Arabidopsis thaliana
AT1G26340	cytochrome B5 isoform A(CB5-A)	0.00044287	3.6202	Arabidopsis thaliana
AT1G26850	S-adenosyl-L-methionine-dependent methyltransferases superfamily protein(AT1G26850)	0	53.601	Arabidopsis thaliana
AT1G26880	Ribosomal protein L34e superfamily protein(AT1G26880)	0	11.189	Arabidopsis thaliana
AT1G26910	Ribosomal protein L16p/L10e family protein(RPL10B)	1	-2	Arabidopsis thaliana
AT1G27390	translocase outer membrane 20-2(TOM20-2)	0	21.023	Arabidopsis thaliana
AT1G28290	arabinogalactan protein 31(AGP31)	0	8.7581	Arabidopsis thaliana
AT1G28550	RAB GTPase homolog A1I(RABA1i)	0	65.73	Arabidopsis thaliana
AT1G29150	non-ATPase subunit 9(ATS9)	0	132.63	Arabidopsis thaliana
AT1G29310	SecY protein transport family protein(AT1G29310)	0	47.64	Arabidopsis thaliana
AT1G29350	RNA polymerase II degradation factor-like protein (DUF1296)(AT1G29350)	0	17.889	Arabidopsis thaliana
AT1G29370	RNA polymerase II degradation factor-like protein (DUF1296)(AT1G29370)	0	17.889	Arabidopsis thaliana
AT1G29410	phosphoribosylanthranilate isomerase 3(PAI3)	0	16.012	Arabidopsis thaliana
AT1G29470	S-adenosyl-L-methionine-dependent methyltransferases superfamily protein(AT1G29470)	0	102.06	Arabidopsis thaliana
AT1G29720	Leucine-rich repeat transmembrane protein kinase(AT1G29720)	0	67.607	Arabidopsis thaliana
AT1G29880	glycyl-tRNA synthetase / glycine-tRNA ligase(AT1G29880)	0	13.887	Arabidopsis thaliana
AT1G29900	carbamoyl phosphate synthetase B(CARB)	0	13.246	Arabidopsis thaliana
AT1G29910	chlorophyll A/B binding protein 3(CAB3)	0	51.448	Arabidopsis thaliana
AT1G29920	chlorophyll A/B-binding protein 2(CAB2)	0	51.448	Arabidopsis thaliana
AT1G29930	chlorophyll A/B binding protein 1(CAB1)	0	51.448	Arabidopsis thaliana
AT1G30120	pyruvate dehydrogenase E1 beta(PDH-E1 BETA)	0	13.241	Arabidopsis thaliana
AT1G30270	CBL-interacting protein kinase 23(CIPK23)	0	7.4523	Arabidopsis thaliana
AT1G30360	Early-responsive to dehydration stress protein (ERD4)(ERD4)	0	102.19	Arabidopsis thaliana
AT1G30580	GTP binding protein(AT1G30580)	0	8.2397	Arabidopsis thaliana
AT1G30630	Coatomer epsilon subunit(AT1G30630)	0	240.15	Arabidopsis thaliana
AT1G31850	S-adenosyl-L-methionine-dependent methyltransferases superfamily protein(AT1G31850)	0	28.106	Arabidopsis thaliana
AT1G31910	GHMP kinase family protein(AT1G31910)	0	22.466	Arabidopsis thaliana
AT1G32480	isocitrate dehydrogenase IV(IDH-IV)	0	46.017	Arabidopsis thaliana
AT1G32580	plastid developmental protein DAG(AT1G32580)	0	7.1358	Arabidopsis thaliana
AT1G32790	CTC-interacting domain 11(CID11)	0	5.9953	Arabidopsis thaliana
AT1G33680	KH domain-containing protein(AT1G33680)	0	20.224	Arabidopsis thaliana
AT1G33810	zinc finger/BTB domain protein(AT1G33810)	0	13.012	Arabidopsis thaliana
AT1G33850	Ribosomal protein S19 family protein(AT1G33850)	0	116.48	Arabidopsis thaliana
AT1G34760	general regulatory factor 11(GRF11)	0	174.37	Arabidopsis thaliana
AT1G35160	GF14 protein phi chain(GF14 PHI)	0	26.101	Arabidopsis thaliana
AT1G35310	MLP-like protein 168(MLP168)	0.00044543	3.6788	Arabidopsis thaliana
AT1G35550	elongation factor Tu C-terminal domain-containing protein(AT1G35550)	0	323.31	Arabidopsis thaliana
AT1G36160	acetyl-CoA carboxylase 1(ACC1)	0	100.39	Arabidopsis thaliana
AT1G36180	acetyl-CoA carboxylase 2(ACC2)	0	100.39	Arabidopsis thaliana
AT1G41830	SKU5-similar 6(SKS6)	0.00045065	3.8646	Arabidopsis thaliana
AT1G42680	P-loop containing nucleoside triphosphate hydrolases superfamily protein(AT1G42680)	0	14.203	Arabidopsis thaliana
AT1G43190	polypyrimidine tract-binding protein 3(PTB3)	0	34.073	Arabidopsis thaliana
AT1G43690	ubiquitin interaction motif-containing protein(AT1G43690)	0	7.2414	Arabidopsis thaliana
AT1G45000	AAA-type ATPase family protein(AT1G45000)	0	241.41	Arabidopsis thaliana
AT1G45474	photosystem I light harvesting complex protein 5(Lhca5)	0	9.2517	Arabidopsis thaliana
AT1G47200	WPP domain protein 2(WPP2)	0	6.3561	Arabidopsis thaliana
AT1G47420	succinate dehydrogenase 5(SDH5)	0	45.973	Arabidopsis thaliana
AT1G47490	RNA-binding protein 47C(RBP47C)	0.00045228	3.9287	Arabidopsis thaliana
AT1G47640	seven transmembrane domain protein(AT1G47640)	0	6.6608	Arabidopsis thaliana
AT1G47830	SNARE-like superfamily protein(AT1G47830)	0.00043365	3.4205	Arabidopsis thaliana
AT1G48030	mitochondrial lipoamide dehydrogenase 1(mtLPD1)	0	19.965	Arabidopsis thaliana
AT1G48090	calcium-dependent lipid-binding family protein(AT1G48090)	0	33.959	Arabidopsis thaliana
AT1G48440	B-cell receptor-associated 31-like protein(AT1G48440)	0	13.643	Arabidopsis thaliana
AT1G48470	glutamine synthetase 1;5(GLN1;5)	0	91.306	Arabidopsis thaliana
AT1G48480	receptor-like kinase 1(RKL1)	0	25.177	Arabidopsis thaliana
AT1G48550	Vacuolar protein sorting-associated protein 26(AT1G48550)	0.0047865	1.9807	Arabidopsis thaliana
AT1G48860	RNA 3'-terminal phosphate cyclase/enolpyruvate transferase, alpha/beta(AT1G48860)	0	26.611	Arabidopsis thaliana
AT1G48920	nucleolin like 1(NUC-L1)	0	7.0846	Arabidopsis thaliana
AT1G49340	Phosphatidylinositol 3- and 4-kinase family protein(ATPI4K ALPHA)	0	7.7065	Arabidopsis thaliana
AT1G49430	long-chain acyl-CoA synthetase 2(LACS2)	0	167.09	Arabidopsis thaliana
AT1G49480	related to vernalization1 1(RTV1)	0	22.475	Arabidopsis thaliana
AT1G49630	presequence protease 2(PREP2)	0	7.5836	Arabidopsis thaliana
AT1G49760	poly(A) binding protein 8(PAB8)	0	22.043	Arabidopsis thaliana
AT1G50030	target of rapamycin(TOR)	0	5.9926	Arabidopsis thaliana
AT1G50200	Alanyl-tRNA synthetase(ALATS)	0	31.319	Arabidopsis thaliana
AT1G50250	FTSH protease 1(FTSH1)	0	12.58	Arabidopsis thaliana
AT1G50360	P-loop containing nucleoside triphosphate hydrolases superfamily protein(VIIIA)	0	14.203	Arabidopsis thaliana
AT1G50370	Calcineurin-like metallo-phosphoesterase superfamily protein(FYPP1)	0	147.43	Arabidopsis thaliana
AT1G50430	Ergosterol biosynthesis ERG4/ERG24 family(DWF5)	0.0026871	2.2407	Arabidopsis thaliana
AT1G50480	10-formyltetrahydrofolate synthetase(THFS)	0	12.92	Arabidopsis thaliana
AT1G50500	Membrane trafficking VPS53 family protein(HIT1)	0	4.4096	Arabidopsis thaliana
AT1G50570	Calcium-dependent lipid-binding (CaLB domain) family protein(AT1G50570)	0	13.234	Arabidopsis thaliana
AT1G51160	SNARE-like superfamily protein(AT1G51160)	0	21.36	Arabidopsis thaliana
AT1G51380	DEA(D/H)-box RNA helicase family protein(AT1G51380)	0	21.808	Arabidopsis thaliana
AT1G51630	O-fucosyltransferase family protein(MSR2)	0.0041075	2.0397	Arabidopsis thaliana
AT1G51690	protein phosphatase 2A 55 kDa regulatory subunit B alpha isoform(B ALPHA)	0	23.311	Arabidopsis thaliana
AT1G52030	myrosinase-binding protein 2(MBP2)	0	76.981	Arabidopsis thaliana
AT1G52040	myrosinase-binding protein 1(MBP1)	0	36.306	Arabidopsis thaliana
AT1G52290	Protein kinase superfamily protein(PERK15)	0	22.1	Arabidopsis thaliana
AT1G52360	Coatomer, beta' subunit(AT1G52360)	0	222.67	Arabidopsis thaliana
AT1G52510	alpha/beta-Hydrolases superfamily protein(AT1G52510)	0	73.112	Arabidopsis thaliana
AT1G52570	phospholipase D alpha 2(PLDALPHA2)	0	61.415	Arabidopsis thaliana
AT1G52730	Transducin/WD40 repeat-like superfamily protein(AT1G52730)	0	18.312	Arabidopsis thaliana
AT1G53210	sodium/calcium exchanger family protein / calcium-binding EF hand family protein(AT1G53210)	0	23.4	Arabidopsis thaliana
AT1G53260	hypothetical protein(AT1G53260)	0	43.422	Arabidopsis thaliana
AT1G53310	phosphoenolpyruvate carboxylase 1(PPC1)	0	15.114	Arabidopsis thaliana
AT1G53420	Leucine-rich repeat transmembrane protein kinase(AT1G53420)	0	67.607	Arabidopsis thaliana
AT1G53440	Leucine-rich repeat transmembrane protein kinase(AT1G53440)	0	67.607	Arabidopsis thaliana
AT1G53500	NAD-dependent epimerase/dehydratase family protein(MUM4)	0	76.269	Arabidopsis thaliana
AT1G53650	CTC-interacting domain 8(CID8)	0	5.9953	Arabidopsis thaliana
AT1G53750	regulatory particle triple-A 1A(RPT1A)	0	104	Arabidopsis thaliana
AT1G53780	26S proteasome regulatory complex ATPase(AT1G53780)	0	104	Arabidopsis thaliana
AT1G53830	pectin methylesterase 2(PME2)	0	12.394	Arabidopsis thaliana
AT1G54170	CTC-interacting domain 3(CID3)	0	4.4204	Arabidopsis thaliana
AT1G54220	Dihydrolipoamide acetyltransferase, long form protein(AT1G54220)	0	8.5248	Arabidopsis thaliana
AT1G54340	isocitrate dehydrogenase(ICDH)	0	27.382	Arabidopsis thaliana
AT1G54500	Rubredoxin-like superfamily protein(AT1G54500)	0	69.504	Arabidopsis thaliana
AT1G54520	myelin-associated oligodendrocyte basic protein(AT1G54520)	0	24.952	Arabidopsis thaliana
AT1G54570	Esterase/lipase/thioesterase family protein(PES1)	0	11.935	Arabidopsis thaliana
AT1G54580	acyl carrier protein 2(ACP2)	0.0011867	2.5019	Arabidopsis thaliana
AT1G54630	acyl carrier protein 3(ACP3)	0.0011867	2.5019	Arabidopsis thaliana
AT1G54990	alpha/beta-Hydrolases superfamily protein(AXR4)	0	8.1317	Arabidopsis thaliana
AT1G55160	WAS/WASL-interacting family protein(AT1G55160)	0	6.964	Arabidopsis thaliana
AT1G55480	protein containing PDZ domain, a K-box domain, and a TPR region(ZKT)	0	13.517	Arabidopsis thaliana
AT1G55860	LOW protein: E3 ubiquitin ligase-like protein(UPL1)	0	7.2339	Arabidopsis thaliana
AT1G56110	NOP56-like pre RNA processing ribonucleoprotein(NOP56)	0.0011867	2.5019	Arabidopsis thaliana
AT1G56410	heat shock protein 70 (Hsp 70) family protein(ERD2)	0	55.03	Arabidopsis thaliana
AT1G56700	Peptidase C15, pyroglutamyl peptidase I-like protein(AT1G56700)	0	10.123	Arabidopsis thaliana
AT1G57720	Translation elongation factor EF1B, gamma chain(AT1G57720)	0	68.827	Arabidopsis thaliana
AT1G57750	cytochrome P450, family 96, subfamily A, polypeptide 15(CYP96A15)	0	18.059	Arabidopsis thaliana
AT1G58290	Glutamyl-tRNA reductase family protein(HEMA1)	0	6.5271	Arabidopsis thaliana
AT1G58380	Ribosomal protein S5 family protein(XW6)	0	10.415	Arabidopsis thaliana
AT1G58684	Ribosomal protein S5 family protein(AT1G58684)	0	10.415	Arabidopsis thaliana
AT1G58983	Ribosomal protein S5 family protein(AT1G58983)	0	10.415	Arabidopsis thaliana
AT1G59359	Ribosomal protein S5 family protein(AT1G59359)	0	10.415	Arabidopsis thaliana
AT1G59610	dynamin-like 3(DL3)	0	13.517	Arabidopsis thaliana
AT1G59830	protein phosphatase 2A-2(PP2A-1)	0	22.286	Arabidopsis thaliana
AT1G59900	pyruvate dehydrogenase complex E1 alpha subunit(E1 ALPHA)	0	58.077	Arabidopsis thaliana
AT1G60690	NAD(P)-linked oxidoreductase superfamily protein(AT1G60690)	0	36.348	Arabidopsis thaliana
AT1G60730	NAD(P)-linked oxidoreductase superfamily protein(AT1G60730)	0	36.348	Arabidopsis thaliana
AT1G60740	Thioredoxin superfamily protein(AT1G60740)	0	27.107	Arabidopsis thaliana
AT1G60750	NAD(P)-linked oxidoreductase superfamily protein(AT1G60750)	0	36.348	Arabidopsis thaliana
AT1G60780	Clathrin adaptor complexes medium subunit family protein(HAP13)	0	18.908	Arabidopsis thaliana
AT1G60810	ATP-citrate lyase A-2(ACLA-2)	0	16.855	Arabidopsis thaliana
AT1G60970	SNARE-like superfamily protein(AT1G60970)	0	17.99	Arabidopsis thaliana
AT1G61250	secretory carrier 3(SC3)	0	27.131	Arabidopsis thaliana
AT1G61570	translocase of the inner mitochondrial membrane 13(TIM13)	0	14.742	Arabidopsis thaliana
AT1G61580	R-protein L3 B(RPL3B)	0	87.955	Arabidopsis thaliana
AT1G62020	Coatomer, alpha subunit(AT1G62020)	0	239.92	Arabidopsis thaliana
AT1G62130	AAA-type ATPase family protein(AT1G62130)	0	14.454	Arabidopsis thaliana
AT1G62290	Saposin-like aspartyl protease family protein(AT1G62290)	0	234.54	Arabidopsis thaliana
AT1G62390	Octicosapeptide/Phox/Bem1p (PB1) domain-containing protein / tetratricopeptide repeat (TPR)-containing protein(Phox2)	0	19.329	Arabidopsis thaliana
AT1G62640	3-ketoacyl-acyl carrier protein synthase III(KAS III)	0	26.988	Arabidopsis thaliana
AT1G62820	Calcium-binding EF-hand family protein(AT1G62820)	0	59.688	Arabidopsis thaliana
AT1G62940	acyl-CoA synthetase 5(ACOS5)	0	20.657	Arabidopsis thaliana
AT1G63160	replication factor C 2(RFC2)	0	6.0532	Arabidopsis thaliana
AT1G63180	UDP-D-glucose/UDP-D-galactose 4-epimerase 3(UGE3)	0	6.9452	Arabidopsis thaliana
AT1G63660	GMP synthase (glutamine-hydrolyzing), putative / glutamine amidotransferase(AT1G63660)	0	106.66	Arabidopsis thaliana
AT1G64040	type one serine/threonine protein phosphatase 3(TOPP3)	0	30.124	Arabidopsis thaliana
AT1G64160	Disease resistance-responsive (dirigent-like protein) family protein(DIR5)	0	58.558	Arabidopsis thaliana
AT1G64200	vacuolar H+-ATPase subunit E isoform 3(VHA-E3)	0	69.127	Arabidopsis thaliana
AT1G64385	transmembrane protein(AT1G64385)	0.0034117	2.1397	Arabidopsis thaliana
AT1G64790	ILITYHIA(ILA)	0	22.378	Arabidopsis thaliana
AT1G64970	gamma-tocopherol methyltransferase(G-TMT)	0	5.7298	Arabidopsis thaliana
AT1G65220	ARM repeat superfamily protein(AT1G65220)	0	10.315	Arabidopsis thaliana
AT1G65260	plastid transcriptionally active 4(PTAC4)	0	10.879	Arabidopsis thaliana
AT1G65480	PEBP (phosphatidylethanolamine-binding protein) family protein(FT)	0	7.214	Arabidopsis thaliana
AT1G65930	cytosolic NADP+-dependent isocitrate dehydrogenase(cICDH)	0	27.382	Arabidopsis thaliana
AT1G65960	glutamate decarboxylase 2(GAD2)	0	70.235	Arabidopsis thaliana
AT1G65970	thioredoxin-dependent peroxidase 2(TPX2)	0	27.107	Arabidopsis thaliana
AT1G66270	Glycosyl hydrolase superfamily protein(BGLU21)	0	323.31	Arabidopsis thaliana
AT1G66280	Glycosyl hydrolase superfamily protein(BGLU22)	0	323.31	Arabidopsis thaliana
AT1G66410	calmodulin 4(CAM4)	0	22.892	Arabidopsis thaliana
AT1G66750	CDK-activating kinase 4(CAK4)	0	22.1	Arabidopsis thaliana
AT1G67730	beta-ketoacyl reductase 1(KCR1)	0	25.782	Arabidopsis thaliana
AT1G67760	TCP-1/cpn60 chaperonin family protein(AT1G67760)	0	83.741	Arabidopsis thaliana
AT1G68020	UDP-Glycosyltransferase / trehalose-phosphatase family protein(ATTPS6)	0	32.446	Arabidopsis thaliana
AT1G68300	Adenine nucleotide alpha hydrolases-like superfamily protein(AT1G68300)	0	8.3594	Arabidopsis thaliana
AT1G68530	3-ketoacyl-CoA synthase 6(KCS6)	0	68.684	Arabidopsis thaliana
AT1G69250	Nuclear transport factor 2 (NTF2) family protein with RNA binding (RRM-RBD-RNP motifs) domain-containing protein(AT1G69250)	0	30.046	Arabidopsis thaliana
AT1G69460	emp24/gp25L/p24 family/GOLD family protein(AT1G69460)	0	37.188	Arabidopsis thaliana
AT1G69510	cAMP-regulated phosphoprotein 19-related protein(AT1G69510)	0	8.5155	Arabidopsis thaliana
AT1G69740	Aldolase superfamily protein(HEMB1)	0	25.725	Arabidopsis thaliana
AT1G69830	alpha-amylase-like 3(AMY3)	0	15.176	Arabidopsis thaliana
AT1G69940	Pectin lyase-like superfamily protein(PPME1)	0	136.34	Arabidopsis thaliana
AT1G70310	spermidine synthase 2(SPDS2)	0	8.8763	Arabidopsis thaliana
AT1G70320	ubiquitin-protein ligase 2(UPL2)	0	112.1	Arabidopsis thaliana
AT1G70410	beta carbonic anhydrase 4(BCA4)	0	89.113	Arabidopsis thaliana
AT1G70580	alanine-2-oxoglutarate aminotransferase 2(AOAT2)	0	97.646	Arabidopsis thaliana
AT1G70650	Ran BP2/NZF zinc finger-like superfamily protein(AT1G70650)	0	5.354	Arabidopsis thaliana
AT1G70660	MMS ZWEI homologue 2(MMZ2)	0	5.354	Arabidopsis thaliana
AT1G70710	glycosyl hydrolase 9B1(GH9B1)	0	70.087	Arabidopsis thaliana
AT1G70770	transmembrane protein (Protein of unknown function DUF2359, transmembrane)(AT1G70770)	0	49.253	Arabidopsis thaliana
AT1G71220	EMS-MUTAGENIZED BRI1 SUPPRESSOR 1(EBS1)	0	40.096	Arabidopsis thaliana
AT1G71230	COP9-signalosome 5B(CSN5B)	0	71.941	Arabidopsis thaliana
AT1G71820	SEC6(SEC6)	0	16.724	Arabidopsis thaliana
AT1G71840	transducin family protein / WD-40 repeat family protein(AT1G71840)	0	3.9877	Arabidopsis thaliana
AT1G72150	PATELLIN 1(PATL1)	0	61.97	Arabidopsis thaliana
AT1G72170	MICOS complex subunit, putative (DUF543)(AT1G72170)	0	13.349	Arabidopsis thaliana
AT1G72340	NagB/RpiA/CoA transferase-like superfamily protein(AT1G72340)	0	7.8375	Arabidopsis thaliana
AT1G72550	tRNA synthetase beta subunit family protein(AT1G72550)	0	22.562	Arabidopsis thaliana
AT1G72750	translocase inner membrane subunit 23-2(TIM23-2)	0	50.247	Arabidopsis thaliana
AT1G72970	Glucose-methanol-choline (GMC) oxidoreductase family protein(HTH)	0	58.268	Arabidopsis thaliana
AT1G73110	P-loop containing nucleoside triphosphate hydrolases superfamily protein(AT1G73110)	0	38.707	Arabidopsis thaliana
AT1G73460	Protein kinase superfamily protein(AT1G73460)	0	74.607	Arabidopsis thaliana
AT1G73600	S-adenosyl-L-methionine-dependent methyltransferases superfamily protein(AT1G73600)	0	13.581	Arabidopsis thaliana
AT1G73620	Pathogenesis-related thaumatin superfamily protein(AT1G73620)	0	6.326	Arabidopsis thaliana
AT1G73670	MAP kinase 15(MPK15)	0	6.2513	Arabidopsis thaliana
AT1G73690	cyclin-dependent kinase D1;1(CDKD1;1)	0	22.1	Arabidopsis thaliana
AT1G73940	tumor necrosis factor receptor family protein(AT1G73940)	0	13.384	Arabidopsis thaliana
AT1G74040	2-isopropylmalate synthase 1(IMS1)	0	16.726	Arabidopsis thaliana
AT1G74730	transmembrane protein, putative (DUF1118)(AT1G74730)	0	13.791	Arabidopsis thaliana
AT1G74960	fatty acid biosynthesis 1(FAB1)	0	47.403	Arabidopsis thaliana
AT1G75140	membrane protein(AT1G75140)	0	17.787	Arabidopsis thaliana
AT1G75840	RAC-like GTP binding protein 5(ARAC5)	0	4.9062	Arabidopsis thaliana
AT1G75930	extracellular lipase 6(EXL6)	0	35.418	Arabidopsis thaliana
AT1G75940	Glycosyl hydrolase superfamily protein(ATA27)	0	7.5634	Arabidopsis thaliana
AT1G76010	Alba DNA/RNA-binding protein(AT1G76010)	0	91.028	Arabidopsis thaliana
AT1G76030	ATPase, V1 complex, subunit B protein(VAB1)	0	6.8953	Arabidopsis thaliana
AT1G76160	SKU5 similar 5(sks5)	0.00045065	3.8646	Arabidopsis thaliana
AT1G76180	Dehydrin family protein(ERD14)	0	8.46	Arabidopsis thaliana
AT1G76300	snRNP core protein SMD3(SmD3)	0	9.0758	Arabidopsis thaliana
AT1G76405	outer envelope pore 21B-like protein(AT1G76405)	0	4.5336	Arabidopsis thaliana
AT1G77240	AMP-dependent synthetase and ligase family protein(AAE2)	0	12.404	Arabidopsis thaliana
AT1G77490	thylakoidal ascorbate peroxidase(TAPX)	0	78.208	Arabidopsis thaliana
AT1G77510	PDI-like 1-2(PDIL1-2)	0	27.801	Arabidopsis thaliana
AT1G77590	long chain acyl-CoA synthetase 9(LACS9)	0	42.662	Arabidopsis thaliana
AT1G78060	Glycosyl hydrolase family protein(AT1G78060)	0	5.398	Arabidopsis thaliana
AT1G78300	general regulatory factor 2(GRF2)	0	47.734	Arabidopsis thaliana
AT1G78320	glutathione S-transferase TAU 23(GSTU23)	0	8.7716	Arabidopsis thaliana
AT1G78380	glutathione S-transferase TAU 19(GSTU19)	0	8.7716	Arabidopsis thaliana
AT1G78720	SecY protein transport family protein(AT1G78720)	0	47.64	Arabidopsis thaliana
AT1G78900	vacuolar ATP synthase subunit A(VHA-A)	0	260.95	Arabidopsis thaliana
AT1G79010	Alpha-helical ferredoxin(AT1G79010)	0	12.178	Arabidopsis thaliana
AT1G79330	metacaspase 5(MC5)	0	13.768	Arabidopsis thaliana
AT1G79340	metacaspase 4(MC4)	0	13.768	Arabidopsis thaliana
AT1G79470	Aldolase-type TIM barrel family protein(AT1G79470)	0	11.708	Arabidopsis thaliana
AT1G79500	Aldolase-type TIM barrel family protein(AtkdsA1)	0	6.7203	Arabidopsis thaliana
AT1G79550	phosphoglycerate kinase(PGK)	0	24.308	Arabidopsis thaliana
AT1G79920	Heat shock protein 70 (Hsp 70) family protein(Hsp70-15)	0	179.42	Arabidopsis thaliana
AT1G79930	heat shock protein 91(HSP91)	0	11.26	Arabidopsis thaliana
AT1G79990	coatomer subunit beta-2(AT1G79990)	0	23.208	Arabidopsis thaliana
AT1G80030	Molecular chaperone Hsp40/DnaJ family protein(AT1G80030)	0	17.348	Arabidopsis thaliana
AT1G80070	Pre-mRNA-processing-splicing factor(SUS2)	0	27.253	Arabidopsis thaliana
AT1G80410	tetratricopeptide repeat (TPR)-containing protein(EMB2753)	0	90.897	Arabidopsis thaliana
AT1G80480	plastid transcriptionally active 17(PTAC17)	0	63.355	Arabidopsis thaliana
AT2G01450	MAP kinase 17(MPK17)	0	6.2513	Arabidopsis thaliana
AT2G01530	MLP-like protein 329(MLP329)	0	15.008	Arabidopsis thaliana
AT2G01720	Ribophorin I(AT2G01720)	0	62.19	Arabidopsis thaliana
AT2G01970	Endomembrane protein 70 protein family(AT2G01970)	0	15.716	Arabidopsis thaliana
AT2G02000	glutamate decarboxylase 3(GAD3)	0	70.235	Arabidopsis thaliana
AT2G02010	glutamate decarboxylase 4(GAD4)	0	70.235	Arabidopsis thaliana
AT2G02510	NADH dehydrogenase (ubiquinone)s(AT2G02510)	0	11.032	Arabidopsis thaliana
AT2G02560	cullin-associated and neddylation dissociated(CAND1)	0	48.814	Arabidopsis thaliana
AT2G02790	IQ-domain 29(IQD29)	0	17.339	Arabidopsis thaliana
AT2G02930	glutathione S-transferase F3(GSTF3)	0	143.92	Arabidopsis thaliana
AT2G04030	Chaperone protein htpG family protein(CR88)	0	136.22	Arabidopsis thaliana
AT2G04280	calcium ion-binding protein(AT2G04280)	0	11.729	Arabidopsis thaliana
AT2G04570	GDSL-like Lipase/Acylhydrolase superfamily protein(AT2G04570)	0.00083438	2.989	Arabidopsis thaliana
AT2G04842	threonyl-tRNA synthetase, putative / threonine-tRNA ligase(EMB2761)	0	3.985	Arabidopsis thaliana
AT2G05170	vacuolar protein sorting 11(VPS11)	0	9.4549	Arabidopsis thaliana
AT2G05710	aconitase 3(ACO3)	0	19.112	Arabidopsis thaliana
AT2G05830	NagB/RpiA/CoA transferase-like superfamily protein(AT2G05830)	0	32.315	Arabidopsis thaliana
AT2G06541	TTF-type zinc finger protein with HAT dimerization domain-containing protein(AT2G06541)	0.0051132	1.9387	Arabidopsis thaliana
AT2G07560	H[+]-ATPase 6(HA6)	0	38.237	Arabidopsis thaliana
AT2G14740	vaculolar sorting receptor 3(VSR3)	0	43.981	Arabidopsis thaliana
AT2G14835	RING/U-box superfamily protein(AT2G14835)	0	20.442	Arabidopsis thaliana
AT2G15090	3-ketoacyl-CoA synthase 8(KCS8)	0	68.684	Arabidopsis thaliana
AT2G15500	RNA-binding protein(AT2G15500)	0	101.45	Arabidopsis thaliana
AT2G16200	structural molecule(AT2G16200)	0	116.06	Arabidopsis thaliana
AT2G16280	3-ketoacyl-CoA synthase 9(KCS9)	0	68.684	Arabidopsis thaliana
AT2G16570	GLN phosphoribosyl pyrophosphate amidotransferase 1(ASE1)	0.0015643	2.3951	Arabidopsis thaliana
AT2G17410	ARID/BRIGHT DNA-binding domain-containing protein(AT2G17410)	0.0011914	2.5354	Arabidopsis thaliana
AT2G17420	NADPH-dependent thioredoxin reductase A(NTRA)	0	11.103	Arabidopsis thaliana
AT2G17790	vacuolar protein sorting-associated 35A-like protein(VPS35A)	0	4.8869	Arabidopsis thaliana
AT2G17800	RAC-like 1(ARAC1)	0	4.9062	Arabidopsis thaliana
AT2G18330	AAA-type ATPase family protein(AT2G18330)	0	13.529	Arabidopsis thaliana
AT2G18450	succinate dehydrogenase 1-2(SDH1-2)	0	86.609	Arabidopsis thaliana
AT2G18510	RNA-binding (RRM/RBD/RNP motifs) family protein(emb2444)	0	10.012	Arabidopsis thaliana
AT2G19520	Transducin family protein / WD-40 repeat family protein(FVE)	0	52.259	Arabidopsis thaliana
AT2G19740	Ribosomal protein L31e family protein(AT2G19740)	0	24.281	Arabidopsis thaliana
AT2G19860	hexokinase 2(HXK2)	0	20.4	Arabidopsis thaliana
AT2G20140	AAA-type ATPase family protein(RPT2b)	0	122.04	Arabidopsis thaliana
AT2G20290	myosin-like protein XIG(XIG)	0	16.767	Arabidopsis thaliana
AT2G20360	NAD(P)-binding Rossmann-fold superfamily protein(AT2G20360)	0	66.66	Arabidopsis thaliana
AT2G20580	26S proteasome regulatory subunit S2 1A(RPN1A)	0	63.14	Arabidopsis thaliana
AT2G20760	Clathrin light chain protein(AT2G20760)	0	65.954	Arabidopsis thaliana
AT2G20890	photosystem II reaction center PSB29 protein(PSB29)	0	53.764	Arabidopsis thaliana
AT2G20990	synaptotagmin A(SYTA)	0	7.9736	Arabidopsis thaliana
AT2G21010	Calcium-dependent lipid-binding (CaLB domain) family protein(AT2G21010)	0	36.527	Arabidopsis thaliana
AT2G21390	Coatomer, alpha subunit(AT2G21390)	0	323.31	Arabidopsis thaliana
AT2G21430	Papain family cysteine protease(AT2G21430)	0	73.924	Arabidopsis thaliana
AT2G21630	Sec23/Sec24 protein transport family protein(AT2G21630)	0	40.28	Arabidopsis thaliana
AT2G21770	cellulose synthase A9(CESA9)	0	5.1456	Arabidopsis thaliana
AT2G21960	transmembrane protein(AT2G21960)	0	30.1	Arabidopsis thaliana
AT2G22125	binding protein(CSI1)	0	49.726	Arabidopsis thaliana
AT2G22170	Lipase/lipooxygenase, PLAT/LH2 family protein(PLAT2)	0	65.772	Arabidopsis thaliana
AT2G22290	RAB GTPase homolog H1D(RABH1d)	0	63.529	Arabidopsis thaliana
AT2G22360	DNAJ heat shock family protein(AT2G22360)	0	15.579	Arabidopsis thaliana
AT2G22500	uncoupling protein 5(UCP5)	0	49.628	Arabidopsis thaliana
AT2G22950	Cation transporter/ E1-E2 ATPase family protein(ACA7)	0	22.705	Arabidopsis thaliana
AT2G23080	Protein kinase superfamily protein(CKA3)	0	31.232	Arabidopsis thaliana
AT2G23350	poly(A) binding protein 4(PAB4)	0	57.024	Arabidopsis thaliana
AT2G23670	homolog of Synechocystis YCF37(YCF37)	0	17.238	Arabidopsis thaliana
AT2G24050	MIF4G domain-containing protein / MA3 domain-containing protein(eIFiso4G2)	0	6.8092	Arabidopsis thaliana
AT2G24090	Ribosomal protein L35(PRPL35)	0	9.2048	Arabidopsis thaliana
AT2G24170	Endomembrane protein 70 protein family(AT2G24170)	0	87.226	Arabidopsis thaliana
AT2G24210	terpene synthase 10(TPS10)	0	36.173	Arabidopsis thaliana
AT2G24270	aldehyde dehydrogenase 11A3(ALDH11A3)	0	62.05	Arabidopsis thaliana
AT2G24490	replicon protein A2(RPA2)	0	6.3448	Arabidopsis thaliana
AT2G24520	plasma membrane H+-ATPase(HA5)	0	34.987	Arabidopsis thaliana
AT2G25310	ER membrane protein complex subunit-like protein (DUF2012)(AT2G25310)	0	8.7043	Arabidopsis thaliana
AT2G25340	vesicle-associated membrane protein 712(VAMP712)	0	24.659	Arabidopsis thaliana
AT2G25540	cellulose synthase A catalytic subunit 3 UDP-forming-like protein(CESA10)	0	26.215	Arabidopsis thaliana
AT2G25760	Protein kinase family protein(AT2G25760)	0	76.569	Arabidopsis thaliana
AT2G26080	glycine decarboxylase P-protein 2(GLDP2)	0	91.696	Arabidopsis thaliana
AT2G26140	FTSH protease 4(ftsh4)	0	16.274	Arabidopsis thaliana
AT2G26250	3-ketoacyl-CoA synthase 10(KCS10)	0	66.097	Arabidopsis thaliana
AT2G26890	DNAJ heat shock N-terminal domain-containing protein(GRV2)	0	41.675	Arabidopsis thaliana
AT2G27020	20S proteasome alpha subunit G1(PAG1)	0	6.1791	Arabidopsis thaliana
AT2G27030	calmodulin 5(CAM5)	0	22.892	Arabidopsis thaliana
AT2G27140	HSP20-like chaperones superfamily protein(AT2G27140)	0	8.3496	Arabidopsis thaliana
AT2G27600	AAA-type ATPase family protein(SKD1)	0	112.42	Arabidopsis thaliana
AT2G27680	NAD(P)-linked oxidoreductase superfamily protein(AT2G27680)	0	21.199	Arabidopsis thaliana
AT2G27720	60S acidic ribosomal protein family(AT2G27720)	0	21.207	Arabidopsis thaliana
AT2G28430	zinc finger, C3HC4 type family protein(AT2G28430)	0	14.963	Arabidopsis thaliana
AT2G28470	beta-galactosidase 8(BGAL8)	0	26.12	Arabidopsis thaliana
AT2G28760	UDP-XYL synthase 6(UXS6)	0	30.789	Arabidopsis thaliana
AT2G29140	pumilio 3(PUM3)	0	12.956	Arabidopsis thaliana
AT2G29190	pumilio 2(PUM2)	0	12.956	Arabidopsis thaliana
AT2G29200	pumilio 1(PUM1)	0	12.956	Arabidopsis thaliana
AT2G30490	cinnamate-4-hydroxylase(C4H)	0	48.396	Arabidopsis thaliana
AT2G30730	Protein kinase superfamily protein(AT2G30730)	0	50.354	Arabidopsis thaliana
AT2G30740	Protein kinase superfamily protein(AT2G30740)	0	50.354	Arabidopsis thaliana
AT2G30950	FtsH extracellular protease family(VAR2)	0	178.56	Arabidopsis thaliana
AT2G31490	neuronal acetylcholine receptor subunit alpha-5(AT2G31490)	0	10.261	Arabidopsis thaliana
AT2G31680	RAB GTPase homolog A5D(RABA5d)	0	14.476	Arabidopsis thaliana
AT2G31810	ACT domain-containing small subunit of acetolactate synthase protein(AT2G31810)	0	65.505	Arabidopsis thaliana
AT2G32080	purin-rich alpha 1(PUR ALPHA-1)	0	22.271	Arabidopsis thaliana
AT2G32220	Ribosomal L27e protein family(AT2G32220)	0	20.027	Arabidopsis thaliana
AT2G32730	26S proteasome regulatory complex, non-ATPase subcomplex, Rpn2/Psmd1 subunit(AT2G32730)	0	78.733	Arabidopsis thaliana
AT2G32800	protein kinase family protein(AP4.3A)	0	46.375	Arabidopsis thaliana
AT2G32920	PDI-like 2-3(PDIL2-3)	0	14.592	Arabidopsis thaliana
AT2G33040	gamma subunit of Mt ATP synthase(ATP3)	0	122.68	Arabidopsis thaliana
AT2G33120	synaptobrevin-related protein 1(SAR1)	0.0097121	1.6264	Arabidopsis thaliana
AT2G33150	peroxisomal 3-ketoacyl-CoA thiolase 3(PKT3)	0	89.708	Arabidopsis thaliana
AT2G33210	heat shock protein 60-2(HSP60-2)	0	14.859	Arabidopsis thaliana
AT2G33220	GRIM-19 protein(AT2G33220)	0	10.359	Arabidopsis thaliana
AT2G33240	myosin XI D(XID)	0	16.767	Arabidopsis thaliana
AT2G33340	MOS4-associated complex 3B(MAC3B)	0	22.52	Arabidopsis thaliana
AT2G33450	Ribosomal L28 family(PRPL28)	0	6.7489	Arabidopsis thaliana
AT2G34250	SecY protein transport family protein(AT2G34250)	0	47.64	Arabidopsis thaliana
AT2G34300	S-adenosyl-L-methionine-dependent methyltransferases superfamily protein(AT2G34300)	0	102.06	Arabidopsis thaliana
AT2G34560	P-loop containing nucleoside triphosphate hydrolases superfamily protein(CCP1)	0	14.309	Arabidopsis thaliana
AT2G34590	Transketolase family protein(AT2G34590)	0	13.241	Arabidopsis thaliana
AT2G34840	Coatomer epsilon subunit(AT2G34840)	0	240.15	Arabidopsis thaliana
AT2G35120	Single hybrid motif superfamily protein(AT2G35120)	0	5.5525	Arabidopsis thaliana
AT2G35240	plastid developmental protein DAG(MORF6)	0	7.1358	Arabidopsis thaliana
AT2G35390	Phosphoribosyltransferase family protein(AT2G35390)	0	15.926	Arabidopsis thaliana
AT2G36460	Aldolase superfamily protein(FBA6)	0	273.92	Arabidopsis thaliana
AT2G36530	Enolase(LOS2)	0	180.16	Arabidopsis thaliana
AT2G37040	PHE ammonia lyase 1(PAL1)	0	23.592	Arabidopsis thaliana
AT2G37410	translocase inner membrane subunit 17-2(TIM17-2)	0	30.365	Arabidopsis thaliana
AT2G38020	vacuoleless1 (VCL1)(VCL1)	0	8.7726	Arabidopsis thaliana
AT2G38040	acetyl Co-enzyme a carboxylase carboxyltransferase alpha subunit(CAC3)	0	153.67	Arabidopsis thaliana
AT2G38110	glycerol-3-phosphate acyltransferase 6(GPAT6)	0	66.056	Arabidopsis thaliana
AT2G38210	putative PDX1-like protein 4(PDX1L4)	0	30.259	Arabidopsis thaliana
AT2G38550	Transmembrane proteins 14C(AT2G38550)	0	40.321	Arabidopsis thaliana
AT2G38670	phosphorylethanolamine cytidylyltransferase 1(PECT1)	0	27.229	Arabidopsis thaliana
AT2G39590	40S ribosomal protein S15a(AT2G39590)	0	71.777	Arabidopsis thaliana
AT2G39800	delta1-pyrroline-5-carboxylate synthase 1(P5CS1)	0	71.656	Arabidopsis thaliana
AT2G39840	type one serine/threonine protein phosphatase 4(TOPP4)	0	30.124	Arabidopsis thaliana
AT2G39900	GATA type zinc finger transcription factor family protein(WLIM2a)	0	24.238	Arabidopsis thaliana
AT2G40060	Clathrin light chain protein(CLC2)	0	70.155	Arabidopsis thaliana
AT2G40120	Protein kinase superfamily protein(AT2G40120)	0	34.417	Arabidopsis thaliana
AT2G40300	ferritin 4(FER4)	0	14.616	Arabidopsis thaliana
AT2G40490	Uroporphyrinogen decarboxylase(HEME2)	0	5.6604	Arabidopsis thaliana
AT2G40660	Nucleic acid-binding, OB-fold-like protein(AT2G40660)	0	10.996	Arabidopsis thaliana
AT2G41040	S-adenosyl-L-methionine-dependent methyltransferases superfamily protein(AT2G41040)	0	89	Arabidopsis thaliana
AT2G41150	plant/protein(AT2G41150)	0	5.5336	Arabidopsis thaliana
AT2G41220	glutamate synthase 2(GLU2)	0	32.953	Arabidopsis thaliana
AT2G41680	NADPH-dependent thioredoxin reductase C(NTRC)	0	11.047	Arabidopsis thaliana
AT2G41740	villin 2(VLN2)	0	89.022	Arabidopsis thaliana
AT2G42130	Plastid-lipid associated protein PAP / fibrillin family protein(AT2G42130)	0	23.501	Arabidopsis thaliana
AT2G42170	Actin family protein(AT2G42170)	0	51.578	Arabidopsis thaliana
AT2G42270	U5 small nuclear ribonucleoprotein helicase(AT2G42270)	0	10.949	Arabidopsis thaliana
AT2G42500	protein phosphatase 2A-3(PP2A-3)	0.0064286	1.8034	Arabidopsis thaliana
AT2G42520	P-loop containing nucleoside triphosphate hydrolases superfamily protein(AT2G42520)	0	16.644	Arabidopsis thaliana
AT2G42530	cold regulated 15b(COR15B)	0	16.18	Arabidopsis thaliana
AT2G42540	cold-regulated 15a(COR15A)	0	16.18	Arabidopsis thaliana
AT2G42590	general regulatory factor 9(GRF9)	0	85.486	Arabidopsis thaliana
AT2G42600	phosphoenolpyruvate carboxylase 2(PPC2)	0	15.114	Arabidopsis thaliana
AT2G42910	Phosphoribosyltransferase family protein(AT2G42910)	0	23.457	Arabidopsis thaliana
AT2G43130	P-loop containing nucleoside triphosphate hydrolases superfamily protein(ARA4)	0	14.476	Arabidopsis thaliana
AT2G43230	Protein kinase superfamily protein(AT2G43230)	0	50.354	Arabidopsis thaliana
AT2G43750	O-acetylserine (thiol) lyase B(OASB)	0	19.289	Arabidopsis thaliana
AT2G43770	Transducin/WD40 repeat-like superfamily protein(AT2G43770)	0	30.262	Arabidopsis thaliana
AT2G43910	HARMLESS TO OZONE LAYER 1(HOL1)	0	15.594	Arabidopsis thaliana
AT2G44060	Late embryogenesis abundant protein, group 2(AT2G44060)	0	18.029	Arabidopsis thaliana
AT2G44070	NagB/RpiA/CoA transferase-like superfamily protein(AT2G44070)	0	17.869	Arabidopsis thaliana
AT2G44100	guanosine nucleotide diphosphate dissociation inhibitor 1(GDI1)	0	5.9669	Arabidopsis thaliana
AT2G44350	Citrate synthase family protein(ATCS)	0	45.198	Arabidopsis thaliana
AT2G44490	Glycosyl hydrolase superfamily protein(PEN2)	0	323.31	Arabidopsis thaliana
AT2G44530	Phosphoribosyltransferase family protein(AT2G44530)	0	30.274	Arabidopsis thaliana
AT2G44640	TRIGALACTOSYLDIACYLGLYCEROL-like protein(AT2G44640)	0	20.282	Arabidopsis thaliana
AT2G45060	alanine-tRNA ligase(AT2G45060)	0	71.501	Arabidopsis thaliana
AT2G45240	methionine aminopeptidase 1A(MAP1A)	0	19.01	Arabidopsis thaliana
AT2G45290	Transketolase(AT2G45290)	0	138.67	Arabidopsis thaliana
AT2G45300	RNA 3'-terminal phosphate cyclase/enolpyruvate transferase, alpha/beta(AT2G45300)	0	26.611	Arabidopsis thaliana
AT2G45310	UDP-D-glucuronate 4-epimerase 4(GAE4)	0	13.649	Arabidopsis thaliana
AT2G45540	WD-40 repeat family protein / beige-like protein(AT2G45540)	0	19.622	Arabidopsis thaliana
AT2G45640	SIN3 associated polypeptide P18(SAP18)	0.00045393	3.9644	Arabidopsis thaliana
AT2G45820	Remorin family protein(AT2G45820)	0	39.968	Arabidopsis thaliana
AT2G46290	Transducin/WD40 repeat-like superfamily protein(AT2G46290)	0	187.22	Arabidopsis thaliana
AT2G46520	cellular apoptosis susceptibility protein, putative / importin-alpha re-exporter(AT2G46520)	0	66.179	Arabidopsis thaliana
AT2G46560	transducin family protein / WD-40 repeat family protein(AT2G46560)	0	9.0051	Arabidopsis thaliana
AT2G47240	AMP-dependent synthetase and ligase family protein(LACS1)	0	169.01	Arabidopsis thaliana
AT2G47250	RNA helicase family protein(AT2G47250)	0	8.4939	Arabidopsis thaliana
AT2G47470	thioredoxin family protein(UNE5)	0	27.651	Arabidopsis thaliana
AT2G47510	fumarase 1(FUM1)	0	63.205	Arabidopsis thaliana
AT2G47690	NADH-ubiquinone oxidoreductase-like protein(AT2G47690)	0	10.285	Arabidopsis thaliana
AT2G47850	Zinc finger C-x8-C-x5-C-x3-H type family protein(AT2G47850)	0	21.649	Arabidopsis thaliana
AT2G47940	DEGP protease 2(DEG2)	0	3.9699	Arabidopsis thaliana
AT3G01010	UDP-glucose/GDP-mannose dehydrogenase family protein(AT3G01010)	0	95.517	Arabidopsis thaliana
AT3G01090	SNF1 kinase homolog 10(KIN10)	0	7.0585	Arabidopsis thaliana
AT3G01980	NAD(P)-binding Rossmann-fold superfamily protein(AT3G01980)	0	49.058	Arabidopsis thaliana
AT3G02110	serine carboxypeptidase-like 25(scpl25)	0	32.272	Arabidopsis thaliana
AT3G02360	6-phosphogluconate dehydrogenase family protein(AT3G02360)	0	10.946	Arabidopsis thaliana
AT3G02450	cell division protein ftsH(AT3G02450)	0	32.167	Arabidopsis thaliana
AT3G02520	general regulatory factor 7(GRF7)	0	59.948	Arabidopsis thaliana
AT3G02530	TCP-1/cpn60 chaperonin family protein(AT3G02530)	0	36.219	Arabidopsis thaliana
AT3G02780	isopentenyl pyrophosphate:dimethylallyl pyrophosphate isomerase 2(IPP2)	0	38.329	Arabidopsis thaliana
AT3G02900	Low-density receptor-like protein(AT3G02900)	0	14.024	Arabidopsis thaliana
AT3G03080	Zinc-binding dehydrogenase family protein(AT3G03080)	0	100.07	Arabidopsis thaliana
AT3G03160	B-cell receptor-associated-like protein(AT3G03160)	0	7.6035	Arabidopsis thaliana
AT3G03250	UDP-GLUCOSE PYROPHOSPHORYLASE 1(UGP1)	0	26.332	Arabidopsis thaliana
AT3G03930	kinase-like protein(AT3G03930)	0	92.255	Arabidopsis thaliana
AT3G03940	Protein kinase family protein(AT3G03940)	0	63.262	Arabidopsis thaliana
AT3G03950	evolutionarily conserved C-terminal region 1(ECT1)	0	9.2482	Arabidopsis thaliana
AT3G03960	TCP-1/cpn60 chaperonin family protein(AT3G03960)	0	180.26	Arabidopsis thaliana
AT3G04260	plastid transcriptionally active 3(PTAC3)	0.00081466	2.7699	Arabidopsis thaliana
AT3G04770	40s ribosomal protein SA B(RPSAb)	0	323.31	Arabidopsis thaliana
AT3G04880	DNA-damage-repair/toleration protein (DRT102)(DRT102)	0	5.7121	Arabidopsis thaliana
AT3G04940	cysteine synthase D1(CYSD1)	0	47.202	Arabidopsis thaliana
AT3G05530	regulatory particle triple-A ATPase 5A(RPT5A)	0	216.3	Arabidopsis thaliana
AT3G05580	Calcineurin-like metallo-phosphoesterase superfamily protein(TOPP9)	0	30.124	Arabidopsis thaliana
AT3G05970	long-chain acyl-CoA synthetase 6(LACS6)	0	23.044	Arabidopsis thaliana
AT3G06050	peroxiredoxin IIF(PRXIIF)	0	25.411	Arabidopsis thaliana
AT3G06480	DEAD box RNA helicase family protein(AT3G06480)	0	35.538	Arabidopsis thaliana
AT3G06580	Mevalonate/galactokinase family protein(GALK)	0	144.44	Arabidopsis thaliana
AT3G06650	ATP-citrate lyase B-1(ACLB-1)	0	57.688	Arabidopsis thaliana
AT3G06690	putative acyl-coenzyme A oxidase(AT3G06690)	0	12.835	Arabidopsis thaliana
AT3G06720	importin alpha isoform 1(IMPA-1)	0.00043821	3.5266	Arabidopsis thaliana
AT3G06850	2-oxoacid dehydrogenases acyltransferase family protein(BCE2)	0	133.28	Arabidopsis thaliana
AT3G07010	Pectin lyase-like superfamily protein(AT3G07010)	0	6.4867	Arabidopsis thaliana
AT3G07410	RAB GTPase homolog A5B(RABA5b)	0	14.476	Arabidopsis thaliana
AT3G07480	2Fe-2S ferredoxin-like superfamily protein(AT3G07480)	0	13.067	Arabidopsis thaliana
AT3G07630	arogenate dehydratase 2(ADT2)	0	7.4622	Arabidopsis thaliana
AT3G07680	emp24/gp25L/p24 family/GOLD family protein(p24beta2)	0	101.46	Arabidopsis thaliana
AT3G07770	HEAT SHOCK PROTEIN 89.1(Hsp89.1)	0	59.735	Arabidopsis thaliana
AT3G08530	Clathrin, heavy chain(AT3G08530)	0	323.31	Arabidopsis thaliana
AT3G08870	Concanavalin A-like lectin protein kinase family protein(AT3G08870)	0	46.375	Arabidopsis thaliana
AT3G08900	reversibly glycosylated polypeptide 3(RGP3)	0	141.45	Arabidopsis thaliana
AT3G09260	Glycosyl hydrolase superfamily protein(PYK10)	0	323.31	Arabidopsis thaliana
AT3G09440	Heat shock protein 70 (Hsp 70) family protein(AT3G09440)	0	237.62	Arabidopsis thaliana
AT3G09640	ascorbate peroxidase 2(APX2)	0	79.589	Arabidopsis thaliana
AT3G09740	syntaxin of plants 71(SYP71)	0	8.3829	Arabidopsis thaliana
AT3G09790	ubiquitin 8(UBQ8)	0	198.7	Arabidopsis thaliana
AT3G09810	isocitrate dehydrogenase VI(IDH-VI)	0.00044504	3.6684	Arabidopsis thaliana
AT3G09840	cell division cycle 48(CDC48)	0	135.02	Arabidopsis thaliana
AT3G10340	phenylalanine ammonia-lyase 4(PAL4)	0	23.592	Arabidopsis thaliana
AT3G10360	pumilio 4(PUM4)	0	12.956	Arabidopsis thaliana
AT3G10380	subunit of exocyst complex 8(SEC8)	0	43.593	Arabidopsis thaliana
AT3G10670	non-intrinsic ABC protein 7(NAP7)	0	17.698	Arabidopsis thaliana
AT3G10920	manganese superoxide dismutase 1(MSD1)	0	21.493	Arabidopsis thaliana
AT3G11130	Clathrin, heavy chain(AT3G11130)	0	55.21	Arabidopsis thaliana
AT3G11200	alfin-like 2(AL2)	0	8.4759	Arabidopsis thaliana
AT3G11400	eukaryotic translation initiation factor 3G1(EIF3G1)	0	21.638	Arabidopsis thaliana
AT3G11430	glycerol-3-phosphate acyltransferase 5(GPAT5)	0	66.056	Arabidopsis thaliana
AT3G11730	Ras-related small GTP-binding family protein(ATFP8)	0	24.315	Arabidopsis thaliana
AT3G11830	TCP-1/cpn60 chaperonin family protein(AT3G11830)	0	48.44	Arabidopsis thaliana
AT3G11880	transmembrane protein, putative (Protein of unknown function DUF2359, transmembrane)(AT3G11880)	0	49.253	Arabidopsis thaliana
AT3G11910	ubiquitin-specific protease 13(UBP13)	0	184	Arabidopsis thaliana
AT3G12000	S-locus related protein SLR1, putative (S1)(AT3G12000)	0	5.1698	Arabidopsis thaliana
AT3G12110	actin-11(ACT11)	0	61.467	Arabidopsis thaliana
AT3G12130	KH domain-containing protein / zinc finger (CCCH type) family protein(AT3G12130)	0	7.6143	Arabidopsis thaliana
AT3G12345	FKBP-type peptidyl-prolyl cis-trans isomerase(AT3G12345)	0	7.6732	Arabidopsis thaliana
AT3G12780	phosphoglycerate kinase 1(PGK1)	0	74.088	Arabidopsis thaliana
AT3G12860	NOP56-like pre RNA processing ribonucleoprotein(AT3G12860)	0.0041307	2.0829	Arabidopsis thaliana
AT3G12915	Ribosomal protein S5/Elongation factor G/III/V family protein(AT3G12915)	0	8.2833	Arabidopsis thaliana
AT3G13290	varicose-like protein(VCR)	0	22.408	Arabidopsis thaliana
AT3G13300	Transducin/WD40 repeat-like superfamily protein(VCS)	0	22.408	Arabidopsis thaliana
AT3G13580	Ribosomal protein L30/L7 family protein(AT3G13580)	0	23.639	Arabidopsis thaliana
AT3G13670	Protein kinase family protein(AT3G13670)	0	92.255	Arabidopsis thaliana
AT3G13870	Root hair defective 3 GTP-binding protein (RHD3)(RHD3)	0	11.113	Arabidopsis thaliana
AT3G13920	eukaryotic translation initiation factor 4A1(EIF4A1)	0	15.734	Arabidopsis thaliana
AT3G13930	Dihydrolipoamide acetyltransferase, long form protein(AT3G13930)	0	99.061	Arabidopsis thaliana
AT3G14110	Tetratricopeptide repeat (TPR)-like superfamily protein(FLU)	0	9.1254	Arabidopsis thaliana
AT3G14420	Aldolase-type TIM barrel family protein(GOX1)	0	27.845	Arabidopsis thaliana
AT3G14790	rhamnose biosynthesis 3(RHM3)	0	31.869	Arabidopsis thaliana
AT3G14840	Leucine-rich repeat transmembrane protein kinase(AT3G14840)	0	67.607	Arabidopsis thaliana
AT3G14940	phosphoenolpyruvate carboxylase 3(PPC3)	0	15.114	Arabidopsis thaliana
AT3G14990	Class I glutamine amidotransferase-like superfamily protein(DJ1A)	0	31.232	Arabidopsis thaliana
AT3G15060	RAB GTPase homolog A1G(RABA1g)	0	65.73	Arabidopsis thaliana
AT3G15610	Transducin/WD40 repeat-like superfamily protein(AT3G15610)	0	18.312	Arabidopsis thaliana
AT3G15680	Ran BP2/NZF zinc finger-like superfamily protein(AT3G15680)	0	30.14	Arabidopsis thaliana
AT3G15730	phospholipase D alpha 1(PLDALPHA1)	0	61.415	Arabidopsis thaliana
AT3G15980	Coatomer, beta' subunit(AT3G15980)	0	11.475	Arabidopsis thaliana
AT3G16470	Mannose-binding lectin superfamily protein(JR1)	0	58.53	Arabidopsis thaliana
AT3G16480	mitochondrial processing peptidase alpha subunit(MPPalpha)	0	20.238	Arabidopsis thaliana
AT3G16520	UDP-glucosyl transferase 88A1(UGT88A1)	0	8.675	Arabidopsis thaliana
AT3G17020	Adenine nucleotide alpha hydrolases-like superfamily protein(AT3G17020)	0	62.555	Arabidopsis thaliana
AT3G17240	lipoamide dehydrogenase 2(mtLPD2)	0	19.965	Arabidopsis thaliana
AT3G17750	Protein kinase superfamily protein(AT3G17750)	0	34.417	Arabidopsis thaliana
AT3G17760	glutamate decarboxylase 5(GAD5)	0	70.235	Arabidopsis thaliana
AT3G17840	receptor-like kinase 902(RLK902)	0	26.59	Arabidopsis thaliana
AT3G17970	translocon at the outer membrane of chloroplasts 64-III(TOC64-III)	0	22.109	Arabidopsis thaliana
AT3G18000	S-adenosyl-L-methionine-dependent methyltransferases superfamily protein(XPL1)	0	13.581	Arabidopsis thaliana
AT3G18060	transducin family protein / WD-40 repeat family protein(AT3G18060)	0	8.6405	Arabidopsis thaliana
AT3G18190	TCP-1/cpn60 chaperonin family protein(AT3G18190)	0	28.195	Arabidopsis thaliana
AT3G18610	nucleolin like 2(NUC-L2)	0	7.0846	Arabidopsis thaliana
AT3G18990	AP2/B3-like transcriptional factor family protein(VRN1)	0	22.475	Arabidopsis thaliana
AT3G19170	presequence protease 1(PREP1)	0	7.5836	Arabidopsis thaliana
AT3G19760	eukaryotic initiation factor 4A-III(EIF4A-III)	0	21.808	Arabidopsis thaliana
AT3G19820	cell elongation protein / DWARF1 / DIMINUTO (DIM)(DWF1)	0	94.01	Arabidopsis thaliana
AT3G19950	RING/U-box superfamily protein(AT3G19950)	0	26.845	Arabidopsis thaliana
AT3G19960	myosin 1(ATM1)	0	14.203	Arabidopsis thaliana
AT3G20050	T-complex protein 1 alpha subunit(TCP-1)	0	24.747	Arabidopsis thaliana
AT3G20250	pumilio 5(PUM5)	0	12.956	Arabidopsis thaliana
AT3G20320	trigalactosyldiacylglycerol2(ABCI15)	0	7.2056	Arabidopsis thaliana
AT3G20810	2-oxoglutarate (2OG) and Fe(II)-dependent oxygenase superfamily protein(JMJD5)	0	44.12	Arabidopsis thaliana
AT3G21110	purin 7(PUR7)	0	19.189	Arabidopsis thaliana
AT3G21140	Pyridoxamine 5'-phosphate oxidase family protein(AT3G21140)	0	23.781	Arabidopsis thaliana
AT3G21190	O-fucosyltransferase family protein(MSR1)	0	25.589	Arabidopsis thaliana
AT3G21200	proton gradient regulation 7(PGR7)	0	4.2636	Arabidopsis thaliana
AT3G21220	MAP kinase kinase 5(MKK5)	0	10.407	Arabidopsis thaliana
AT3G21370	beta glucosidase 19(BGLU19)	0	323.31	Arabidopsis thaliana
AT3G22330	putative mitochondrial RNA helicase 2(PMH2)	0	32.127	Arabidopsis thaliana
AT3G22460	O-acetylserine (thiol) lyase (OAS-TL) isoform A2(OASA2)	0	47.202	Arabidopsis thaliana
AT3G22845	emp24/gp25L/p24 family/GOLD family protein(AT3G22845)	0	11.617	Arabidopsis thaliana
AT3G22850	aluminum induced protein with YGL and LRDR motifs(AT3G22850)	0	7.2912	Arabidopsis thaliana
AT3G22890	ATP sulfurylase 1(APS1)	0	26.104	Arabidopsis thaliana
AT3G22960	Pyruvate kinase family protein(PKP-ALPHA)	0	25.811	Arabidopsis thaliana
AT3G23300	S-adenosyl-L-methionine-dependent methyltransferases superfamily protein(AT3G23300)	0	16.822	Arabidopsis thaliana
AT3G23400	Plastid-lipid associated protein PAP / fibrillin family protein(FIB4)	0	94.864	Arabidopsis thaliana
AT3G23810	S-adenosyl-l-homocysteine (SAH) hydrolase 2(SAHH2)	0	15.029	Arabidopsis thaliana
AT3G23820	UDP-D-glucuronate 4-epimerase 6(GAE6)	0	13.649	Arabidopsis thaliana
AT3G24430	ATP binding protein(HCF101)	0	10.162	Arabidopsis thaliana
AT3G24830	Ribosomal protein L13 family protein(AT3G24830)	0	17.52	Arabidopsis thaliana
AT3G25150	Nuclear transport factor 2 (NTF2) family protein with RNA binding (RRM-RBD-RNP motifs) domain-containing protein(AT3G25150)	0.0034078	2.1345	Arabidopsis thaliana
AT3G25520	ribosomal protein L5(ATL5)	0	23.781	Arabidopsis thaliana
AT3G25660	Amidase family protein(AT3G25660)	0	4.2968	Arabidopsis thaliana
AT3G25760	allene oxide cyclase 1(AOC1)	0	56.067	Arabidopsis thaliana
AT3G25770	allene oxide cyclase 2(AOC2)	0	56.067	Arabidopsis thaliana
AT3G25800	protein phosphatase 2A subunit A2(PP2AA2)	0	27.66	Arabidopsis thaliana
AT3G25810	Terpenoid cyclases/Protein prenyltransferases superfamily protein(AT3G25810)	0	9.2176	Arabidopsis thaliana
AT3G26080	plastid-lipid associated protein PAP / fibrillin family protein(AT3G26080)	0	59.126	Arabidopsis thaliana
AT3G27160	Ribosomal protein S21 family protein(GHS1)	0	6.76	Arabidopsis thaliana
AT3G27240	Cytochrome C1 family(AT3G27240)	0	44.16	Arabidopsis thaliana
AT3G27380	succinate dehydrogenase 2-1(SDH2-1)	0	15.961	Arabidopsis thaliana
AT3G27560	Protein kinase superfamily protein(ATN1)	0	22.1	Arabidopsis thaliana
AT3G27570	Sucrase/ferredoxin-like family protein(AT3G27570)	0	13.422	Arabidopsis thaliana
AT3G28460	methyltransferase(AT3G28460)	0	5.0423	Arabidopsis thaliana
AT3G28710	ATPase, V0/A0 complex, subunit C/D(AT3G28710)	0	118.09	Arabidopsis thaliana
AT3G28790	transmembrane protein, putative (DUF1216)(AT3G28790)	0	147.85	Arabidopsis thaliana
AT3G28820	mediator of RNA polymerase II transcription subunit-like protein, putative (DUF1216)(AT3G28820)	0	23.721	Arabidopsis thaliana
AT3G28860	ATP binding cassette subfamily B19(ABCB19)	0	11.682	Arabidopsis thaliana
AT3G28980	mediator of RNA polymerase II transcription subunit-like protein, putative (DUF1216)(AT3G28980)	0	23.721	Arabidopsis thaliana
AT3G29160	SNF1 kinase homolog 11(KIN11)	0	7.0585	Arabidopsis thaliana
AT3G29360	UDP-glucose 6-dehydrogenase family protein(UGD2)	0	34.077	Arabidopsis thaliana
AT3G32930	6,7-dimethyl-8-ribityllumazine synthase(AT3G32930)	0	7.8884	Arabidopsis thaliana
AT3G42050	vacuolar ATP synthase subunit H family protein(AT3G42050)	0	19.809	Arabidopsis thaliana
AT3G42170	BED zinc finger and hAT dimerization domain-containing protein DAYSLEEPER(DAYSLEEPER)	0	79.954	Arabidopsis thaliana
AT3G43190	sucrose synthase 4(SUS4)	0	25.207	Arabidopsis thaliana
AT3G43300	HOPM interactor 7(ATMIN7)	0	89.686	Arabidopsis thaliana
AT3G43480	CCHC-type zinc knuckle protein(AT3G43480)	0.0047532	1.9425	Arabidopsis thaliana
AT3G43540	initiation factor 4F subunit (DUF1350)(AT3G43540)	0	35.291	Arabidopsis thaliana
AT3G44110	DNAJ homologue 3(J3)	0	61.117	Arabidopsis thaliana
AT3G44300	nitrilase 2(NIT2)	0	89.353	Arabidopsis thaliana
AT3G44340	hypothetical protein(CEF)	0	12.446	Arabidopsis thaliana
AT3G45190	SIT4 phosphatase-associated family protein(AT3G45190)	0	7.7465	Arabidopsis thaliana
AT3G45940	Glycosyl hydrolases family 31 protein(AT3G45940)	0	60.851	Arabidopsis thaliana
AT3G46440	UDP-XYL synthase 5(UXS5)	0	30.789	Arabidopsis thaliana
AT3G46460	ubiquitin-conjugating enzyme 13(UBC13)	0	12.231	Arabidopsis thaliana
AT3G46740	translocon at the outer envelope membrane of chloroplasts 75-III(TOC75-III)	0	122.73	Arabidopsis thaliana
AT3G47810	Calcineurin-like metallo-phosphoesterase superfamily protein(MAG1)	0	12.854	Arabidopsis thaliana
AT3G47833	succinate dehydrogenase subunit(SDH7)	0.00081967	2.8248	Arabidopsis thaliana
AT3G47950	H[+]-ATPase 4(HA4)	0	47.884	Arabidopsis thaliana
AT3G48040	RHO-related protein from plants 10(ROP10)	0	4.9062	Arabidopsis thaliana
AT3G48340	Cysteine proteinases superfamily protein(CEP2)	0	75.847	Arabidopsis thaliana
AT3G48560	chlorsulfuron/imidazolinone resistant 1(CSR1)	0	22.595	Arabidopsis thaliana
AT3G48680	gamma carbonic anhydrase-like 2(GAMMA CAL2)	0	7.7675	Arabidopsis thaliana
AT3G48730	glutamate-1-semialdehyde 2,1-aminomutase 2(GSA2)	0	35.141	Arabidopsis thaliana
AT3G48750	cell division control 2(CDC2)	0	22.1	Arabidopsis thaliana
AT3G48850	phosphate transporter 3;2(PHT3;2)	0	144.23	Arabidopsis thaliana
AT3G48870	Clp ATPase(HSP93-III)	0	7.0004	Arabidopsis thaliana
AT3G48960	Ribosomal protein L13e family protein(AT3G48960)	0	127.76	Arabidopsis thaliana
AT3G49560	Mitochondrial import inner membrane translocase subunit Tim17/Tim22/Tim23 family protein(AT3G49560)	0	29.427	Arabidopsis thaliana
AT3G49720	transmembrane protein(AT3G49720)	0	83.212	Arabidopsis thaliana
AT3G49860	ADP-ribosylation factor-like A1B(ARLA1B)	0	35.471	Arabidopsis thaliana
AT3G50000	casein kinase II, alpha chain 2(CKA2)	0	31.232	Arabidopsis thaliana
AT3G51140	DnaJ (DUF3353)(AT3G51140)	0	20.352	Arabidopsis thaliana
AT3G51160	NAD(P)-binding Rossmann-fold superfamily protein(MUR1)	0	12.499	Arabidopsis thaliana
AT3G51190	Ribosomal protein L2 family(AT3G51190)	0	56.431	Arabidopsis thaliana
AT3G51290	pyridoxal-phosphate-dependent serine hydroxymethyltransferase, putative (DUF632)(AT3G51290)	0	4.9062	Arabidopsis thaliana
AT3G51300	RHO-related protein from plants 1(ROP1)	0	4.9062	Arabidopsis thaliana
AT3G51460	Phosphoinositide phosphatase family protein(RHD4)	0	33.125	Arabidopsis thaliana
AT3G51550	Malectin/receptor-like protein kinase family protein(FER)	0	22.379	Arabidopsis thaliana
AT3G51600	lipid transfer protein 5(LTP5)	0.00082372	2.875	Arabidopsis thaliana
AT3G51730	saposin B domain-containing protein(AT3G51730)	0	24.512	Arabidopsis thaliana
AT3G51820	UbiA prenyltransferase family protein(G4)	0	55.558	Arabidopsis thaliana
AT3G51830	SAC domain-containing protein 8(SAC8)	0	33.125	Arabidopsis thaliana
AT3G51890	Clathrin light chain protein(AT3G51890)	0	65.954	Arabidopsis thaliana
AT3G52140	tetratricopeptide repeat (TPR)-containing protein(NOXY38)	0	47.052	Arabidopsis thaliana
AT3G52190	phosphate transporter traffic facilitator1(PHF1)	0	6.1139	Arabidopsis thaliana
AT3G52200	Dihydrolipoamide acetyltransferase, long form protein(LTA3)	0	23.584	Arabidopsis thaliana
AT3G52500	Eukaryotic aspartyl protease family protein(AT3G52500)	0.00082919	2.9252	Arabidopsis thaliana
AT3G52560	ubiquitin E2 variant 1D-4(UEV1D-4)	0	24.379	Arabidopsis thaliana
AT3G52580	Ribosomal protein S11 family protein(AT3G52580)	0	12.938	Arabidopsis thaliana
AT3G52750	Tubulin/FtsZ family protein(FTSZ2-2)	0	41.631	Arabidopsis thaliana
AT3G52850	vacuolar sorting receptor homolog 1(VSR1)	0	15.372	Arabidopsis thaliana
AT3G52880	monodehydroascorbate reductase 1(MDAR1)	0	12.583	Arabidopsis thaliana
AT3G52960	Thioredoxin superfamily protein(AT3G52960)	0	13.73	Arabidopsis thaliana
AT3G53110	P-loop containing nucleoside triphosphate hydrolases superfamily protein(LOS4)	0	7.9838	Arabidopsis thaliana
AT3G53230	ATPase, AAA-type, CDC48 protein(AtCDC48B)	0	135.02	Arabidopsis thaliana
AT3G53260	phenylalanine ammonia-lyase 2(PAL2)	0	23.592	Arabidopsis thaliana
AT3G53380	Concanavalin A-like lectin protein kinase family protein(AT3G53380)	0	46.375	Arabidopsis thaliana
AT3G53520	UDP-glucuronic acid decarboxylase 1(UXS1)	0	13.873	Arabidopsis thaliana
AT3G53580	diaminopimelate epimerase family protein(AT3G53580)	0	12.313	Arabidopsis thaliana
AT3G53620	pyrophosphorylase 4(PPa4)	0	4.6547	Arabidopsis thaliana
AT3G53900	uracil phosphoribosyltransferase(UPP)	0	8.8617	Arabidopsis thaliana
AT3G54210	Ribosomal protein L17 family protein(AT3G54210)	0	8.5337	Arabidopsis thaliana
AT3G54470	uridine 5'-monophosphate synthase / UMP synthase (PYRE-F) (UMPS)(AT3G54470)	0.0011839	2.4757	Arabidopsis thaliana
AT3G54840	Ras-related small GTP-binding family protein(ARA6)	0	28.571	Arabidopsis thaliana
AT3G55000	tonneau family protein(TON1A)	0	17.22	Arabidopsis thaliana
AT3G55360	3-oxo-5-alpha-steroid 4-dehydrogenase family protein(CER10)	0	98.01	Arabidopsis thaliana
AT3G55410	2-oxoglutarate dehydrogenase, E1 component(AT3G55410)	0	58.79	Arabidopsis thaliana
AT3G55760	hypothetical protein(AT3G55760)	0	33.67	Arabidopsis thaliana
AT3G55770	GATA type zinc finger transcription factor family protein(WLIM2b)	0	13.027	Arabidopsis thaliana
AT3G56070	rotamase cyclophilin 2(ROC2)	0	19.248	Arabidopsis thaliana
AT3G56090	ferritin 3(FER3)	0	11.606	Arabidopsis thaliana
AT3G56240	copper chaperone(CCH)	0	4.5211	Arabidopsis thaliana
AT3G56310	Melibiase family protein(AT3G56310)	0	8.9079	Arabidopsis thaliana
AT3G56750	plant/protein(AT3G56750)	0	5.5336	Arabidopsis thaliana
AT3G56940	dicarboxylate diiron protein, putative (Crd1)(CRD1)	0	51.37	Arabidopsis thaliana
AT3G57280	Transmembrane proteins 14C(AT3G57280)	0	30.647	Arabidopsis thaliana
AT3G57290	eukaryotic translation initiation factor 3E(EIF3E)	0	170.29	Arabidopsis thaliana
AT3G57410	villin 3(VLN3)	0	14.835	Arabidopsis thaliana
AT3G57490	Ribosomal protein S5 family protein(AT3G57490)	0	10.415	Arabidopsis thaliana
AT3G57520	seed imbibition 2(SIP2)	0	15.1	Arabidopsis thaliana
AT3G57890	Tubulin binding cofactor C domain-containing protein(AT3G57890)	0	55.266	Arabidopsis thaliana
AT3G58160	P-loop containing nucleoside triphosphate hydrolases superfamily protein(XIJ)	0	16.767	Arabidopsis thaliana
AT3G58500	protein phosphatase 2A-4(PP2A-4)	0	135.77	Arabidopsis thaliana
AT3G58510	DEA(D/H)-box RNA helicase family protein(AT3G58510)	0	185.42	Arabidopsis thaliana
AT3G58570	P-loop containing nucleoside triphosphate hydrolases superfamily protein(AT3G58570)	0	35.538	Arabidopsis thaliana
AT3G58610	ketol-acid reductoisomerase(AT3G58610)	0	37.64	Arabidopsis thaliana
AT3G58730	vacuolar ATP synthase subunit D (VATD) / V-ATPase D subunit / vacuolar proton pump D subunit (VATPD)(AT3G58730)	0	26.624	Arabidopsis thaliana
AT3G59350	Protein kinase superfamily protein(AT3G59350)	0	50.354	Arabidopsis thaliana
AT3G59500	Integral membrane HRF1 family protein(AT3G59500)	0	17.022	Arabidopsis thaliana
AT3G59845	Zinc-binding dehydrogenase family protein(AT3G59845)	0	100.07	Arabidopsis thaliana
AT3G59970	methylenetetrahydrofolate reductase 1(MTHFR1)	0	42.62	Arabidopsis thaliana
AT3G60100	citrate synthase 5(CSY5)	0	45.198	Arabidopsis thaliana
AT3G60180	P-loop containing nucleoside triphosphate hydrolases superfamily protein(AT3G60180)	0	24.807	Arabidopsis thaliana
AT3G60240	eukaryotic translation initiation factor 4G(EIF4G)	0	40.161	Arabidopsis thaliana
AT3G60830	actin-related protein 7(ARP7)	0	19.627	Arabidopsis thaliana
AT3G60860	SEC7-like guanine nucleotide exchange family protein(AT3G60860)	0	21.158	Arabidopsis thaliana
AT3G60900	FASCICLIN-like arabinogalactan-protein 10(FLA10)	0	108.75	Arabidopsis thaliana
AT3G60961	P-loop containing nucleoside triphosphate hydrolases superfamily protein(AT3G60961)	0	24.807	Arabidopsis thaliana
AT3G61111	Zinc-binding ribosomal protein family protein(AT3G61111)	0	21.435	Arabidopsis thaliana
AT3G61140	COP9 signalosome complex subunit 1(FUS6)	0	26.894	Arabidopsis thaliana
AT3G61240	DEA(D/H)-box RNA helicase family protein(AT3G61240)	0	10.9	Arabidopsis thaliana
AT3G61430	plasma membrane intrinsic protein 1A(PIP1A)	0	15.809	Arabidopsis thaliana
AT3G61760	DYNAMIN-like 1B(DL1B)	0	15.06	Arabidopsis thaliana
AT3G61870	plant/protein(AT3G61870)	0	32.02	Arabidopsis thaliana
AT3G62310	RNA helicase family protein(AT3G62310)	0	8.4939	Arabidopsis thaliana
AT3G62360	Carbohydrate-binding-like fold(AT3G62360)	0	85.692	Arabidopsis thaliana
AT3G62530	ARM repeat superfamily protein(AT3G62530)	0	113.79	Arabidopsis thaliana
AT3G62600	DNAJ heat shock family protein(ATERDJ3B)	0	13.329	Arabidopsis thaliana
AT3G62790	NADH-ubiquinone oxidoreductase-like protein(AT3G62790)	0	10.285	Arabidopsis thaliana
AT3G62830	NAD(P)-binding Rossmann-fold superfamily protein(AUD1)	0	13.679	Arabidopsis thaliana
AT3G62870	Ribosomal protein L7Ae/L30e/S12e/Gadd45 family protein(AT3G62870)	0	4.6604	Arabidopsis thaliana
AT3G63410	S-adenosyl-L-methionine-dependent methyltransferases superfamily protein(APG1)	0	42.842	Arabidopsis thaliana
AT3G63460	transducin family protein / WD-40 repeat family protein(AT3G63460)	0	158.99	Arabidopsis thaliana
AT4G00110	UDP-D-glucuronate 4-epimerase 3(GAE3)	0	13.649	Arabidopsis thaliana
AT4G00660	RNAhelicase-like 8(RH8)	0	35.528	Arabidopsis thaliana
AT4G00900	ER-type Ca2+-ATPase 2(ECA2)	0	34.204	Arabidopsis thaliana
AT4G01100	adenine nucleotide transporter 1(ADNT1)	0	118.67	Arabidopsis thaliana
AT4G02230	Ribosomal protein L19e family protein(AT4G02230)	0	32.012	Arabidopsis thaliana
AT4G02280	sucrose synthase 3(SUS3)	0	25.207	Arabidopsis thaliana
AT4G02480	AAA-type ATPase family protein(AT4G02480)	0	14.454	Arabidopsis thaliana
AT4G02510	translocon at the outer envelope membrane of chloroplasts 159(TOC159)	0	24.461	Arabidopsis thaliana
AT4G02520	glutathione S-transferase PHI 2(GSTF2)	0	143.92	Arabidopsis thaliana
AT4G02620	vacuolar ATPase subunit F family protein(AT4G02620)	0	8.9605	Arabidopsis thaliana
AT4G02930	GTP binding Elongation factor Tu family protein(AT4G02930)	0	9.2235	Arabidopsis thaliana
AT4G03205	Coproporphyrinogen III oxidase(hemf2)	0	9.7101	Arabidopsis thaliana
AT4G04040	Phosphofructokinase family protein(MEE51)	0	17.13	Arabidopsis thaliana
AT4G04800	methionine sulfoxide reductase B3(MSRB3)	0	13.943	Arabidopsis thaliana
AT4G04910	AAA-type ATPase family protein(NSF)	0	24.276	Arabidopsis thaliana
AT4G04950	thioredoxin family protein(GRXS17)	0	41.286	Arabidopsis thaliana
AT4G05400	copper ion binding protein(AT4G05400)	0	22.344	Arabidopsis thaliana
AT4G05420	damaged DNA binding protein 1A(DDB1A)	0	21.785	Arabidopsis thaliana
AT4G05590	pyruvate carrier-like protein(AT4G05590)	0	35.703	Arabidopsis thaliana
AT4G08520	SNARE-like superfamily protein(AT4G08520)	0	17.99	Arabidopsis thaliana
AT4G09720	RAB GTPase homolog G3A(RABG3A)	0	19.87	Arabidopsis thaliana
AT4G09740	glycosyl hydrolase 9B14(GH9B14)	0	70.087	Arabidopsis thaliana
AT4G10320	tRNA synthetase class I (I, L, M and V) family protein(AT4G10320)	0.0026923	2.2632	Arabidopsis thaliana
AT4G10540	Subtilase family protein(AT4G10540)	0	25.001	Arabidopsis thaliana
AT4G10550	Subtilase family protein(AT4G10550)	0	25.001	Arabidopsis thaliana
AT4G10610	CTC-interacting domain 12(CID12)	0	5.9953	Arabidopsis thaliana
AT4G10960	UDP-D-glucose/UDP-D-galactose 4-epimerase 5(UGE5)	0	6.9452	Arabidopsis thaliana
AT4G11220	VIRB2-interacting protein 2(BTI2)	0	13.142	Arabidopsis thaliana
AT4G11240	Calcineurin-like metallo-phosphoesterase superfamily protein(TOPP7)	0	30.124	Arabidopsis thaliana
AT4G11380	Adaptin family protein(AT4G11380)	0	24.953	Arabidopsis thaliana
AT4G11420	eukaryotic translation initiation factor 3A(EIF3A)	0	30.919	Arabidopsis thaliana
AT4G11730	Cation transporter/ E1-E2 ATPase family protein(AT4G11730)	0	38.237	Arabidopsis thaliana
AT4G11820	hydroxymethylglutaryl-CoA synthase / HMG-CoA synthase / 3-hydroxy-3-methylglutaryl coenzyme A synthase(HMGS)	0	27.722	Arabidopsis thaliana
AT4G11960	PGR5-like B(PGRL1B)	0	5.702	Arabidopsis thaliana
AT4G12250	UDP-D-glucuronate 4-epimerase 5(GAE5)	0	13.649	Arabidopsis thaliana
AT4G12650	Endomembrane protein 70 protein family(AT4G12650)	0	136.5	Arabidopsis thaliana
AT4G12700	calcium ion-binding protein(AT4G12700)	0	11.729	Arabidopsis thaliana
AT4G13430	isopropyl malate isomerase large subunit 1(IIL1)	0	17.694	Arabidopsis thaliana
AT4G13780	methionine-tRNA ligase, putative / methionyl-tRNA synthetase, putative / MetRS(AT4G13780)	0	14.075	Arabidopsis thaliana
AT4G13930	serine hydroxymethyltransferase 4(SHM4)	0	124.68	Arabidopsis thaliana
AT4G13940	S-adenosyl-L-homocysteine hydrolase(HOG1)	0	234.98	Arabidopsis thaliana
AT4G14060	Polyketide cyclase/dehydrase and lipid transport superfamily protein(AT4G14060)	0	6.185	Arabidopsis thaliana
AT4G14160	Sec23/Sec24 protein transport family protein(AT4G14160)	0	40.28	Arabidopsis thaliana
AT4G14695	Uncharacterized protein family (UPF0041)(AT4G14695)	0	35.703	Arabidopsis thaliana
AT4G14960	Tubulin/FtsZ family protein(TUA6)	0	24.799	Arabidopsis thaliana
AT4G15165	N-terminal nucleophile aminohydrolases (Ntn hydrolases) superfamily protein(AT4G15165)	0	105.74	Arabidopsis thaliana
AT4G15790	uveal autoantigen with coiled-coil/ankyrin(AT4G15790)	0	17.583	Arabidopsis thaliana
AT4G16130	arabinose kinase(ARA1)	0	23.706	Arabidopsis thaliana
AT4G16143	importin alpha isoform 2(IMPA-2)	0	151.06	Arabidopsis thaliana
AT4G16180	transmembrane protein(AT4G16180)	0.00042373	3.1694	Arabidopsis thaliana
AT4G16340	guanyl-nucleotide exchange factors;GTPase binding;GTP binding protein(SPK1)	0	17.569	Arabidopsis thaliana
AT4G16720	Ribosomal protein L23/L15e family protein(AT4G16720)	0	55.034	Arabidopsis thaliana
AT4G17040	CLP protease R subunit 4(CLPR4)	0	14.486	Arabidopsis thaliana
AT4G17140	pleckstrin homology (PH) domain-containing protein(AT4G17140)	0	26.469	Arabidopsis thaliana
AT4G17160	RAB GTPase homolog B1A(RABB1a)	0	59.241	Arabidopsis thaliana
AT4G17390	Ribosomal protein L23/L15e family protein(AT4G17390)	0	55.034	Arabidopsis thaliana
AT4G17560	Ribosomal protein L19 family protein(AT4G17560)	0	92.578	Arabidopsis thaliana
AT4G17600	Chlorophyll A-B binding family protein(LIL3:1)	0	9.4846	Arabidopsis thaliana
AT4G18030	S-adenosyl-L-methionine-dependent methyltransferases superfamily protein(AT4G18030)	0	15.543	Arabidopsis thaliana
AT4G18060	SH3 domain-containing protein(AT4G18060)	0	14.915	Arabidopsis thaliana
AT4G18330	Translation elongation factor EF1A/initiation factor IF2gamma family protein(AT4G18330)	0	20.584	Arabidopsis thaliana
AT4G18480	P-loop containing nucleoside triphosphate hydrolases superfamily protein(CHLI1)	0	4.4095	Arabidopsis thaliana
AT4G18780	cellulose synthase family protein(IRX1)	0	26.215	Arabidopsis thaliana
AT4G19006	Proteasome component (PCI) domain protein(AT4G19006)	0	35.197	Arabidopsis thaliana
AT4G19210	RNAse l inhibitor protein 2(ABCE2)	0	16.036	Arabidopsis thaliana
AT4G20850	tripeptidyl peptidase ii(TPP2)	0	95.08	Arabidopsis thaliana
AT4G21100	damaged DNA binding protein 1B(DDB1B)	0	21.785	Arabidopsis thaliana
AT4G21150	ribophorin II (RPN2) family protein(HAP6)	0	141.27	Arabidopsis thaliana
AT4G21650	Subtilase family protein(AT4G21650)	0	25.001	Arabidopsis thaliana
AT4G21710	DNA-directed RNA polymerase family protein(NRPB2)	0	5.6101	Arabidopsis thaliana
AT4G21850	methionine sulfoxide reductase B9(MSRB9)	0	13.943	Arabidopsis thaliana
AT4G22010	SKU5 similar 4(sks4)	0	5.1126	Arabidopsis thaliana
AT4G22570	adenine phosphoribosyl transferase 3(APT3)	0	16.268	Arabidopsis thaliana
AT4G22890	PGR5-LIKE A(PGR5-LIKE A)	0	37.365	Arabidopsis thaliana
AT4G23230	cysteine-rich RECEPTOR-like kinase(CRK15)	0	22.1	Arabidopsis thaliana
AT4G23400	plasma membrane intrinsic protein 1;5(PIP1;5)	0	19.474	Arabidopsis thaliana
AT4G23560	glycosyl hydrolase 9B15(GH9B15)	0	70.087	Arabidopsis thaliana
AT4G23630	VIRB2-interacting protein 1(BTI1)	0	13.142	Arabidopsis thaliana
AT4G23670	Polyketide cyclase/dehydrase and lipid transport superfamily protein(AT4G23670)	0	6.185	Arabidopsis thaliana
AT4G23680	Polyketide cyclase/dehydrase and lipid transport superfamily protein(AT4G23680)	0	15.008	Arabidopsis thaliana
AT4G23850	AMP-dependent synthetase and ligase family protein(LACS4)	0	20.74	Arabidopsis thaliana
AT4G23920	UDP-D-glucose/UDP-D-galactose 4-epimerase 2(UGE2)	0	6.9452	Arabidopsis thaliana
AT4G24510	HXXXD-type acyl-transferase family protein(CER2)	0	32.036	Arabidopsis thaliana
AT4G24550	Clathrin adaptor complexes medium subunit family protein(AT4G24550)	0	22.022	Arabidopsis thaliana
AT4G24570	dicarboxylate carrier 2(DIC2)	0	49.628	Arabidopsis thaliana
AT4G24770	31-kDa RNA binding protein(RBP31)	0	19.09	Arabidopsis thaliana
AT4G24820	26S proteasome regulatory subunit Rpn7(AT4G24820)	0	52.401	Arabidopsis thaliana
AT4G24860	P-loop containing nucleoside triphosphate hydrolases superfamily protein(AT4G24860)	0	14.454	Arabidopsis thaliana
AT4G25550	Cleavage/polyadenylation specificity factor, 25kDa subunit(AT4G25550)	0	22.421	Arabidopsis thaliana
AT4G25890	60S acidic ribosomal protein family(AT4G25890)	0	9.2557	Arabidopsis thaliana
AT4G26130	cotton fiber protein(AT4G26130)	0	5.0224	Arabidopsis thaliana
AT4G26210	Mitochondrial ATP synthase subunit G protein(AT4G26210)	0.00083542	2.9983	Arabidopsis thaliana
AT4G26230	Ribosomal protein L31e family protein(AT4G26230)	0	24.281	Arabidopsis thaliana
AT4G26410	chromosome-associated kinesin(AT4G26410)	0	21.964	Arabidopsis thaliana
AT4G26970	aconitase 2(ACO2)	0	19.112	Arabidopsis thaliana
AT4G27060	ARM repeat superfamily protein(TOR1)	0	8.1826	Arabidopsis thaliana
AT4G27080	PDI-like 5-4(PDIL5-4)	0	10.431	Arabidopsis thaliana
AT4G27320	Adenine nucleotide alpha hydrolases-like superfamily protein(PHOS34)	0	10.399	Arabidopsis thaliana
AT4G27370	P-loop containing nucleoside triphosphate hydrolases superfamily protein(VIIIB)	0	14.203	Arabidopsis thaliana
AT4G27400	Late embryogenesis abundant (LEA) protein-like protein(AT4G27400)	0.0047689	1.9593	Arabidopsis thaliana
AT4G27500	proton pump interactor 1(PPI1)	0	35.962	Arabidopsis thaliana
AT4G27585	SPFH/Band 7/PHB domain-containing membrane-associated protein family(AT4G27585)	0	36.935	Arabidopsis thaliana
AT4G27690	vacuolar protein sorting 26B(VPS26B)	0	6.5283	Arabidopsis thaliana
AT4G27700	Rhodanese/Cell cycle control phosphatase superfamily protein(AT4G27700)	0	34.793	Arabidopsis thaliana
AT4G28030	Acyl-CoA N-acyltransferases (NAT) superfamily protein(AT4G28030)	0	13.659	Arabidopsis thaliana
AT4G28090	SKU5 similar 10(sks10)	0	5.1126	Arabidopsis thaliana
AT4G28250	expansin B3(EXPB3)	0	28.473	Arabidopsis thaliana
AT4G28730	Glutaredoxin family protein(GrxC5)	0	6.3551	Arabidopsis thaliana
AT4G29040	regulatory particle AAA-ATPase 2A(RPT2a)	0	122.04	Arabidopsis thaliana
AT4G29130	hexokinase 1(HXK1)	0	20.4	Arabidopsis thaliana
AT4G29380	protein kinase family protein / WD-40 repeat family protein(VPS15)	0	4.7967	Arabidopsis thaliana
AT4G29510	arginine methyltransferase 11(PRMT11)	0	13.493	Arabidopsis thaliana
AT4G29730	nucleosome/chromatin assembly factor group C5(NFC5)	0	52.259	Arabidopsis thaliana
AT4G30160	villin 4(VLN4)	0	5.2493	Arabidopsis thaliana
AT4G30190	H[+]-ATPase 2(HA2)	0	34.987	Arabidopsis thaliana
AT4G30530	Class I glutamine amidotransferase-like superfamily protein(GGP1)	0.00081867	2.8216	Arabidopsis thaliana
AT4G30550	Class I glutamine amidotransferase-like superfamily protein(GGP3)	0.00081867	2.8216	Arabidopsis thaliana
AT4G30620	Putative BCR, YbaB family COG0718(AT4G30620)	0	65.396	Arabidopsis thaliana
AT4G30800	Nucleic acid-binding, OB-fold-like protein(AT4G30800)	0	47.951	Arabidopsis thaliana
AT4G30910	Cytosol aminopeptidase family protein(AT4G30910)	0	80.802	Arabidopsis thaliana
AT4G30920	Cytosol aminopeptidase family protein(LAP2)	0	80.802	Arabidopsis thaliana
AT4G31480	Coatomer, beta subunit(AT4G31480)	0	247.33	Arabidopsis thaliana
AT4G31700	ribosomal protein S6(RPS6)	0	5.5137	Arabidopsis thaliana
AT4G31870	glutathione peroxidase 7(GPX7)	0	41.999	Arabidopsis thaliana
AT4G31990	aspartate aminotransferase 5(ASP5)	0	13.423	Arabidopsis thaliana
AT4G32130	ER membrane protein complex subunit-like protein (DUF2012)(AT4G32130)	0	8.7043	Arabidopsis thaliana
AT4G32150	vesicle-associated membrane protein 711(VAMP711)	0	24.659	Arabidopsis thaliana
AT4G32208	heat shock protein 70 (Hsp 70) family protein(AT4G32208)	0	66.9	Arabidopsis thaliana
AT4G32410	cellulose synthase 1(CESA1)	0	26.215	Arabidopsis thaliana
AT4G32580	Thioredoxin superfamily protein(AT4G32580)	0	41.286	Arabidopsis thaliana
AT4G32640	Sec23/Sec24 protein transport family protein(AT4G32640)	0	12.446	Arabidopsis thaliana
AT4G33510	3-deoxy-d-arabino-heptulosonate 7-phosphate synthase(DHS2)	0	127.7	Arabidopsis thaliana
AT4G33680	Pyridoxal phosphate (PLP)-dependent transferases superfamily protein(AGD2)	0	7.0696	Arabidopsis thaliana
AT4G34050	S-adenosyl-L-methionine-dependent methyltransferases superfamily protein(CCoAOMT1)	0	6.7563	Arabidopsis thaliana
AT4G34250	3-ketoacyl-CoA synthase 16(KCS16)	0	68.684	Arabidopsis thaliana
AT4G34450	coatomer gamma-2 subunit, putative / gamma-2 coat protein, putative / gamma-2 COP(AT4G34450)	0	116.06	Arabidopsis thaliana
AT4G34490	cyclase associated protein 1(CAP1)	0	27.596	Arabidopsis thaliana
AT4G34510	3-ketoacyl-CoA synthase 17(KCS17)	0	68.684	Arabidopsis thaliana
AT4G34730	ribosome-binding factor A family protein(AT4G34730)	0	45.382	Arabidopsis thaliana
AT4G34740	GLN phosphoribosyl pyrophosphate amidotransferase 2(ASE2)	0.0015643	2.3951	Arabidopsis thaliana
AT4G35090	catalase 2(CAT2)	0	31.577	Arabidopsis thaliana
AT4G35100	plasma membrane intrinsic protein 3(PIP3)	0	208.39	Arabidopsis thaliana
AT4G35230	BR-signaling kinase 1(BSK1)	0	10.623	Arabidopsis thaliana
AT4G35260	isocitrate dehydrogenase 1(IDH1)	0	46.017	Arabidopsis thaliana
AT4G35460	NADPH-dependent thioredoxin reductase B(NTRB)	0	11.103	Arabidopsis thaliana
AT4G35630	phosphoserine aminotransferase(PSAT)	0	12.997	Arabidopsis thaliana
AT4G35650	isocitrate dehydrogenase III(IDH-III)	0	46.017	Arabidopsis thaliana
AT4G35830	aconitase 1(ACO1)	0	19.112	Arabidopsis thaliana
AT4G35850	Pentatricopeptide repeat (PPR) superfamily protein(AT4G35850)	0	17.337	Arabidopsis thaliana
AT4G35950	RAC-like 6(RAC6)	0	4.9062	Arabidopsis thaliana
AT4G35970	ascorbate peroxidase 5(APX5)	0	79.589	Arabidopsis thaliana
AT4G36250	aldehyde dehydrogenase 3F1(ALDH3F1)	0	32.447	Arabidopsis thaliana
AT4G36690	U2 snRNP auxilliary factor, large subunit, splicing factor(ATU2AF65A)	0	30.169	Arabidopsis thaliana
AT4G37640	calcium ATPase 2(ACA2)	0	22.705	Arabidopsis thaliana
AT4G37910	mitochondrial heat shock protein 70-1(mtHsc70-1)	0	154.32	Arabidopsis thaliana
AT4G37925	subunit NDH-M of NAD(P)H:plastoquinone dehydrogenase complex(NdhM)	0	17.251	Arabidopsis thaliana
AT4G37930	serine transhydroxymethyltransferase 1(SHM1)	0	66.255	Arabidopsis thaliana
AT4G38420	SKU5 similar 9(sks9)	0	5.1126	Arabidopsis thaliana
AT4G38580	farnesylated protein 6(FP6)	0	5.4305	Arabidopsis thaliana
AT4G38630	regulatory particle non-ATPase 10(RPN10)	0	74.312	Arabidopsis thaliana
AT4G38780	pre-mRNA-processing-splicing factor-like protein(AT4G38780)	0	27.253	Arabidopsis thaliana
AT4G38880	GLN phosphoribosyl pyrophosphate amidotransferase 3(ASE3)	0.0015643	2.3951	Arabidopsis thaliana
AT4G38990	glycosyl hydrolase 9B16(GH9B16)	0	70.087	Arabidopsis thaliana
AT4G39010	glycosyl hydrolase 9B18(GH9B18)	0	70.087	Arabidopsis thaliana
AT4G39080	vacuolar proton ATPase A3(VHA-A3)	0	90.571	Arabidopsis thaliana
AT4G39280	phenylalanyl-tRNA synthetase, putative / phenylalanine-tRNA ligase(AT4G39280)	0	35.225	Arabidopsis thaliana
AT4G39680	SAP domain-containing protein(AT4G39680)	0	4.9101	Arabidopsis thaliana
AT4G39890	RAB GTPase homolog H1C(RABH1c)	0	63.529	Arabidopsis thaliana
AT4G39960	Molecular chaperone Hsp40/DnaJ family protein(AT4G39960)	0	22.813	Arabidopsis thaliana
AT4G39980	3-deoxy-D-arabino-heptulosonate 7-phosphate synthase 1(DHS1)	0	72.092	Arabidopsis thaliana
AT4G40030	Histone superfamily protein(AT4G40030)	0	6.0595	Arabidopsis thaliana
AT4G40040	Histone superfamily protein(AT4G40040)	0	6.0595	Arabidopsis thaliana
AT5G01410	Aldolase-type TIM barrel family protein(RSR4)	0	30.259	Arabidopsis thaliana
AT5G01540	lectin receptor kinase a4.1(LECRKA4.1)	0	46.375	Arabidopsis thaliana
AT5G01550	lectin receptor kinase a4.1(LECRKA4.2)	0	46.375	Arabidopsis thaliana
AT5G01560	lectin receptor kinase a4.3(LECRKA4.3)	0	46.375	Arabidopsis thaliana
AT5G01850	Protein kinase superfamily protein(AT5G01850)	0	22.1	Arabidopsis thaliana
AT5G01920	Protein kinase superfamily protein(STN8)	0.0011853	2.4813	Arabidopsis thaliana
AT5G02280	SNARE-like superfamily protein(AT5G02280)	0	4.8867	Arabidopsis thaliana
AT5G02490	Heat shock protein 70 (Hsp 70) family protein(Hsp70-2)	0	55.03	Arabidopsis thaliana
AT5G02940	ion channel POLLUX-like protein, putative (DUF1012)(AT5G02940)	0	10.777	Arabidopsis thaliana
AT5G03140	Concanavalin A-like lectin protein kinase family protein(AT5G03140)	0	46.375	Arabidopsis thaliana
AT5G03290	isocitrate dehydrogenase V(IDH-V)	0	48.482	Arabidopsis thaliana
AT5G03340	ATPase, AAA-type, CDC48 protein(AtCDC48C)	0	135.02	Arabidopsis thaliana
AT5G03880	Thioredoxin family protein(AT5G03880)	0	9.423	Arabidopsis thaliana
AT5G04140	glutamate synthase 1(GLU1)	0	32.953	Arabidopsis thaliana
AT5G04230	phenyl alanine ammonia-lyase 3(PAL3)	0	23.592	Arabidopsis thaliana
AT5G04740	ACT domain-containing protein(ACR12)	0	6.6322	Arabidopsis thaliana
AT5G04750	F1F0-ATPase inhibitor protein(AT5G04750)	0	64.176	Arabidopsis thaliana
AT5G05170	Cellulose synthase family protein(CEV1)	0	35.758	Arabidopsis thaliana
AT5G05670	signal recognition particle binding protein(AT5G05670)	0	59.372	Arabidopsis thaliana
AT5G06000	eukaryotic translation initiation factor 3G2(EIF3G2)	0	21.638	Arabidopsis thaliana
AT5G06060	NAD(P)-binding Rossmann-fold superfamily protein(AT5G06060)	0	11.174	Arabidopsis thaliana
AT5G06140	sorting nexin 1(SNX1)	0	28.207	Arabidopsis thaliana
AT5G06450	Polynucleotidyl transferase, ribonuclease H-like superfamily protein(AT5G06450)	0.0094373	1.6605	Arabidopsis thaliana
AT5G06600	ubiquitin-specific protease 12(UBP12)	0	40.787	Arabidopsis thaliana
AT5G06740	Concanavalin A-like lectin protein kinase family protein(AT5G06740)	0	46.375	Arabidopsis thaliana
AT5G07030	Eukaryotic aspartyl protease family protein(AT5G07030)	0	9.943	Arabidopsis thaliana
AT5G07370	inositol polyphosphate kinase 2 alpha(IPK2a)	0	11.646	Arabidopsis thaliana
AT5G07410	Pectin lyase-like superfamily protein(AT5G07410)	0	136.34	Arabidopsis thaliana
AT5G07430	Pectin lyase-like superfamily protein(AT5G07430)	0	136.34	Arabidopsis thaliana
AT5G07460	peptidemethionine sulfoxide reductase 2(PMSR2)	0	4.812	Arabidopsis thaliana
AT5G08160	serine/threonine protein kinase 3(PK3)	0	22.639	Arabidopsis thaliana
AT5G08260	serine carboxypeptidase-like 35(scpl35)	0.0054348	1.892	Arabidopsis thaliana
AT5G08530	51 kDa subunit of complex I(CI51)	0	111.01	Arabidopsis thaliana
AT5G09490	Ribosomal protein S19 family protein(AT5G09490)	0	116.48	Arabidopsis thaliana
AT5G09590	mitochondrial HSO70 2(MTHSC70-2)	0	66.9	Arabidopsis thaliana
AT5G09870	cellulose synthase 5(CESA5)	0	5.1456	Arabidopsis thaliana
AT5G09900	26S proteasome regulatory subunit, putative (RPN5)(EMB2107)	0	45.207	Arabidopsis thaliana
AT5G10260	RAB GTPase homolog H1E(RABH1e)	0	63.529	Arabidopsis thaliana
AT5G10270	cyclin-dependent kinase C;1(CDKC;1)	0	22.1	Arabidopsis thaliana
AT5G10480	Protein-tyrosine phosphatase-like, PTPLA(PAS2)	0	11.37	Arabidopsis thaliana
AT5G10530	Concanavalin A-like lectin protein kinase family protein(AT5G10530)	0	46.375	Arabidopsis thaliana
AT5G10770	Eukaryotic aspartyl protease family protein(AT5G10770)	0	254.23	Arabidopsis thaliana
AT5G10780	ER membrane protein complex subunit-like protein(AT5G10780)	0	7.2679	Arabidopsis thaliana
AT5G10980	Histone superfamily protein(AT5G10980)	0	6.0595	Arabidopsis thaliana
AT5G11040	TRS120(TRS120)	0	14.664	Arabidopsis thaliana
AT5G11170	DEAD/DEAH box RNA helicase family protein(UAP56a)	0	82.965	Arabidopsis thaliana
AT5G11200	DEAD/DEAH box RNA helicase family protein(UAP56b)	0	82.965	Arabidopsis thaliana
AT5G11420	transmembrane protein, putative (Protein of unknown function, DUF642)(AT5G11420)	0	20.764	Arabidopsis thaliana
AT5G11560	catalytics(AT5G11560)	0	57.036	Arabidopsis thaliana
AT5G11670	NADP-malic enzyme 2(NADP-ME2)	0	6.49	Arabidopsis thaliana
AT5G11880	Pyridoxal-dependent decarboxylase family protein(AT5G11880)	0.00081766	2.8148	Arabidopsis thaliana
AT5G12250	beta-6 tubulin(TUB6)	0	162.57	Arabidopsis thaliana
AT5G12370	exocyst complex component sec10(SEC10)	0	24.917	Arabidopsis thaliana
AT5G12470	UvrABC system C protein, putative (DUF3411)(AT5G12470)	0	81.624	Arabidopsis thaliana
AT5G12860	dicarboxylate transporter 1(DiT1)	0	19.139	Arabidopsis thaliana
AT5G13030	selenoprotein O(AT5G13030)	0	5.7759	Arabidopsis thaliana
AT5G13300	ARF GTPase-activating protein(SFC)	0	28.742	Arabidopsis thaliana
AT5G13380	Auxin-responsive GH3 family protein(AT5G13380)	0	48.62	Arabidopsis thaliana
AT5G13520	peptidase M1 family protein(AT5G13520)	0	12.241	Arabidopsis thaliana
AT5G13530	protein kinases;ubiquitin-protein ligase(KEG)	0	31.139	Arabidopsis thaliana
AT5G13650	elongation factor family protein(SVR3)	0	46.116	Arabidopsis thaliana
AT5G13680	IKI3 family protein(ABO1)	0	11.723	Arabidopsis thaliana
AT5G13780	Acyl-CoA N-acyltransferases (NAT) superfamily protein(AT5G13780)	0	33.569	Arabidopsis thaliana
AT5G13870	xyloglucan endotransglucosylase/hydrolase 5(XTH5)	0	58.92	Arabidopsis thaliana
AT5G13930	Chalcone and stilbene synthase family protein(TT4)	0	12.033	Arabidopsis thaliana
AT5G14170	SWIB/MDM2 domain superfamily protein(CHC1)	0	12.082	Arabidopsis thaliana
AT5G14250	Proteasome component (PCI) domain protein(COP13)	0	12.102	Arabidopsis thaliana
AT5G14590	Isocitrate/isopropylmalate dehydrogenase family protein(AT5G14590)	0	27.382	Arabidopsis thaliana
AT5G15250	FTSH protease 6(FTSH6)	0	32.167	Arabidopsis thaliana
AT5G15490	UDP-glucose 6-dehydrogenase family protein(UGD3)	0	95.517	Arabidopsis thaliana
AT5G15530	biotin carboxyl carrier protein 2(BCCP2)	0	10.392	Arabidopsis thaliana
AT5G15760	Ribosomal protein PSRP-3/Ycf65(PSRP3/2)	0	17.085	Arabidopsis thaliana
AT5G16050	general regulatory factor 5(GRF5)	0	159.29	Arabidopsis thaliana
AT5G16290	VALINE-TOLERANT 1(VAT1)	0	25.199	Arabidopsis thaliana
AT5G16440	isopentenyl diphosphate isomerase 1(IPP1)	0	8.4878	Arabidopsis thaliana
AT5G16660	Low-density receptor-like protein(AT5G16660)	0	43.38	Arabidopsis thaliana
AT5G16715	protein EMBRYO DEFECTIVE 2247(EMB2247)	0	6.681	Arabidopsis thaliana
AT5G16960	Zinc-binding dehydrogenase family protein(AT5G16960)	0	100.07	Arabidopsis thaliana
AT5G16970	alkenal reductase(AER)	0	100.07	Arabidopsis thaliana
AT5G16990	Zinc-binding dehydrogenase family protein(AT5G16990)	0	100.07	Arabidopsis thaliana
AT5G17310	UDP-glucose pyrophosphorylase 2(UGP2)	0	26.332	Arabidopsis thaliana
AT5G17420	Cellulose synthase family protein(IRX3)	0	26.215	Arabidopsis thaliana
AT5G17870	plastid-specific 50S ribosomal protein 6(PSRP6)	0	4.6168	Arabidopsis thaliana
AT5G18100	copper/zinc superoxide dismutase 3(CSD3)	0	17.994	Arabidopsis thaliana
AT5G18190	Protein kinase family protein(AT5G18190)	0	30.091	Arabidopsis thaliana
AT5G18420	CCR4-NOT transcription complex subunit(AT5G18420)	0	17.125	Arabidopsis thaliana
AT5G19010	mitogen-activated protein kinase 16(MPK16)	0	6.2513	Arabidopsis thaliana
AT5G19140	aluminum induced protein with YGL and LRDR motifs(AILP1)	0	20.313	Arabidopsis thaliana
AT5G19370	rhodanese-like domain-containing protein / PPIC-type PPIASE domain-containing protein(AT5G19370)	0	57.905	Arabidopsis thaliana
AT5G19690	staurosporin and temperature sensitive 3-like A(STT3A)	0	21.684	Arabidopsis thaliana
AT5G19820	ARM repeat superfamily protein(emb2734)	0	11.833	Arabidopsis thaliana
AT5G20470	myosin(HDK)	0	108.88	Arabidopsis thaliana
AT5G20490	myosin family protein with Dil(XIK)	0	108.88	Arabidopsis thaliana
AT5G20830	sucrose synthase 1(SUS1)	0	25.207	Arabidopsis thaliana
AT5G20890	TCP-1/cpn60 chaperonin family protein(AT5G20890)	0	130.13	Arabidopsis thaliana
AT5G20920	eukaryotic translation initiation factor 2 beta subunit(EIF2 BETA)	0	14.906	Arabidopsis thaliana
AT5G20980	methionine synthase 3(MS3)	0	323.31	Arabidopsis thaliana
AT5G21222	protein kinase family protein(AT5G21222)	0	7.4523	Arabidopsis thaliana
AT5G21326	Ca2+regulated serine-threonine protein kinase family protein(CIPK26)	0	7.4523	Arabidopsis thaliana
AT5G21990	Tetratricopeptide repeat (TPR)-like superfamily protein(TPR7)	0	20.538	Arabidopsis thaliana
AT5G22020	Calcium-dependent phosphotriesterase superfamily protein(AT5G22020)	0	31.859	Arabidopsis thaliana
AT5G22440	Ribosomal protein L1p/L10e family(AT5G22440)	0.0011995	2.6006	Arabidopsis thaliana
AT5G22650	histone deacetylase 2B(HD2B)	0	8.7334	Arabidopsis thaliana
AT5G22740	cellulose synthase-like A02(CSLA02)	0	18.065	Arabidopsis thaliana
AT5G22770	alpha-adaptin(alpha-ADR)	0	21.86	Arabidopsis thaliana
AT5G22780	Adaptor protein complex AP-2, alpha subunit(AT5G22780)	0	21.86	Arabidopsis thaliana
AT5G23140	nuclear-encoded CLP protease P7(NCLPP7)	0	67.133	Arabidopsis thaliana
AT5G23300	pyrimidine d(PYRD)	0	19.814	Arabidopsis thaliana
AT5G23740	ribosomal protein S11-beta(RPS11-BETA)	0	6.1244	Arabidopsis thaliana
AT5G23860	tubulin beta 8(TUB8)	0	55.924	Arabidopsis thaliana
AT5G24020	septum site-determining protein (MIND)(MIND)	0	21.38	Arabidopsis thaliana
AT5G24490	30S ribosomal protein(AT5G24490)	0	8.5522	Arabidopsis thaliana
AT5G24540	beta glucosidase 31(BGLU31)	0	7.5634	Arabidopsis thaliana
AT5G24550	beta glucosidase 32(BGLU32)	0	7.5634	Arabidopsis thaliana
AT5G24650	Mitochondrial import inner membrane translocase subunit Tim17/Tim22/Tim23 family protein(AT5G24650)	0	123.18	Arabidopsis thaliana
AT5G25100	Endomembrane protein 70 protein family(AT5G25100)	0	87.226	Arabidopsis thaliana
AT5G25450	Cytochrome bd ubiquinol oxidase, 14kDa subunit(AT5G25450)	0	57.985	Arabidopsis thaliana
AT5G25460	transmembrane protein, putative (Protein of unknown function, DUF642)(DGR2)	0	20.764	Arabidopsis thaliana
AT5G25754	RNA polymerase I-associated factor PAF67(AT5G25754)	0	37.143	Arabidopsis thaliana
AT5G25757	RNA polymerase I-associated factor PAF67(AT5G25757)	0	37.143	Arabidopsis thaliana
AT5G25880	NADP-malic enzyme 3(NADP-ME3)	0	6.49	Arabidopsis thaliana
AT5G26360	TCP-1/cpn60 chaperonin family protein(AT5G26360)	0	46.072	Arabidopsis thaliana
AT5G26667	P-loop containing nucleoside triphosphate hydrolases superfamily protein(PYR6)	0	24.807	Arabidopsis thaliana
AT5G26742	DEAD box RNA helicase (RH3)(emb1138)	0	8.1409	Arabidopsis thaliana
AT5G26780	serine hydroxymethyltransferase 2(SHM2)	0	66.255	Arabidopsis thaliana
AT5G27540	MIRO-related GTP-ase 1(MIRO1)	0	40.825	Arabidopsis thaliana
AT5G27840	Calcineurin-like metallo-phosphoesterase superfamily protein(TOPP8)	0	30.124	Arabidopsis thaliana
AT5G28020	cysteine synthase D2(CYSD2)	0	47.202	Arabidopsis thaliana
AT5G28050	Cytidine/deoxycytidylate deaminase family protein(AT5G28050)	0	11.76	Arabidopsis thaliana
AT5G28510	beta glucosidase 24(BGLU24)	0	323.31	Arabidopsis thaliana
AT5G28540	heat shock protein 70 (Hsp 70) family protein(BIP1)	0	58.004	Arabidopsis thaliana
AT5G28750	Bacterial sec-independent translocation protein mttA/Hcf106(AT5G28750)	0.0011788	2.4452	Arabidopsis thaliana
AT5G28840	GDP-D-mannose 3',5'-epimerase(GME)	0	41.987	Arabidopsis thaliana
AT5G30510	ribosomal protein S1(RPS1)	0	76.198	Arabidopsis thaliana
AT5G33320	Glucose-6-phosphate/phosphate translocator-like protein(CUE1)	0	12.788	Arabidopsis thaliana
AT5G33370	GDSL-like Lipase/Acylhydrolase superfamily protein(AT5G33370)	0	32.166	Arabidopsis thaliana
AT5G35790	glucose-6-phosphate dehydrogenase 1(G6PD1)	0	5.7983	Arabidopsis thaliana
AT5G36230	ARM repeat superfamily protein(AT5G36230)	0	10.315	Arabidopsis thaliana
AT5G37510	NADH-ubiquinone dehydrogenase(EMB1467)	0	154.45	Arabidopsis thaliana
AT5G37780	calmodulin 1(CAM1)	0	22.892	Arabidopsis thaliana
AT5G37940	Zinc-binding dehydrogenase family protein(AT5G37940)	0	100.07	Arabidopsis thaliana
AT5G37980	Zinc-binding dehydrogenase family protein(AT5G37980)	0	100.07	Arabidopsis thaliana
AT5G38000	Zinc-binding dehydrogenase family protein(AT5G38000)	0	100.07	Arabidopsis thaliana
AT5G38640	NagB/RpiA/CoA transferase-like superfamily protein(AT5G38640)	0	17.869	Arabidopsis thaliana
AT5G39410	Saccharopine dehydrogenase(AT5G39410)	0	40.452	Arabidopsis thaliana
AT5G39740	ribosomal protein L5 B(RPL5B)	0	23.781	Arabidopsis thaliana
AT5G39850	Ribosomal protein S4(AT5G39850)	0	43.968	Arabidopsis thaliana
AT5G40540	Protein kinase superfamily protein(AT5G40540)	0	22.1	Arabidopsis thaliana
AT5G41010	DNA directed RNA polymerase, 7 kDa subunit(NRPB12)	0	4.0352	Arabidopsis thaliana
AT5G42020	Heat shock protein 70 (Hsp 70) family protein(BIP2)	0	300.5	Arabidopsis thaliana
AT5G42040	regulatory particle non-ATPase 12B(RPN12b)	0	168.86	Arabidopsis thaliana
AT5G42080	dynamin-like protein(DL1)	0	15.06	Arabidopsis thaliana
AT5G42150	Glutathione S-transferase family protein(AT5G42150)	0	32.948	Arabidopsis thaliana
AT5G42190	E3 ubiquitin ligase SCF complex subunit SKP1/ASK1 family protein(AT5G42190)	0	10.886	Arabidopsis thaliana
AT5G42220	Ubiquitin-like superfamily protein(AT5G42220)	0	50.934	Arabidopsis thaliana
AT5G42270	FtsH extracellular protease family(VAR1)	0	265.86	Arabidopsis thaliana
AT5G42570	B-cell receptor-associated 31-like protein(AT5G42570)	0	20.781	Arabidopsis thaliana
AT5G42970	Proteasome component (PCI) domain protein(COP8)	0	16.307	Arabidopsis thaliana
AT5G43010	regulatory particle triple-A ATPase 4A(RPT4A)	0	241.41	Arabidopsis thaliana
AT5G43070	WPP domain protein 1(WPP1)	0.0015705	2.426	Arabidopsis thaliana
AT5G43380	type one serine/threonine protein phosphatase 6(TOPP6)	0	30.124	Arabidopsis thaliana
AT5G43640	Ribosomal protein S19 family protein(AT5G43640)	0	116.48	Arabidopsis thaliana
AT5G43745	ion channel POLLUX-like protein, putative (DUF1012)(AT5G43745)	0	10.777	Arabidopsis thaliana
AT5G43900	myosin 2(MYA2)	0	16.767	Arabidopsis thaliana
AT5G43970	translocase of outer membrane 22-V(TOM22-V)	0	16.425	Arabidopsis thaliana
AT5G44140	prohibitin 7(PHB7)	0	20.068	Arabidopsis thaliana
AT5G44620	cytochrome P450, family 706, subfamily A, polypeptide 3(CYP706A3)	0.002683	2.2327	Arabidopsis thaliana
AT5G44635	minichromosome maintenance (MCM2/3/5) family protein(MCM6)	0	8.3165	Arabidopsis thaliana
AT5G45930	magnesium chelatase i2(CHLI2)	0	4.4095	Arabidopsis thaliana
AT5G46110	Glucose-6-phosphate/phosphate translocator-like protein(APE2)	0	32.867	Arabidopsis thaliana
AT5G46430	Ribosomal protein L32e(AT5G46430)	0	11.982	Arabidopsis thaliana
AT5G46860	Syntaxin/t-SNARE family protein(VAM3)	0	44.268	Arabidopsis thaliana
AT5G47010	RNA helicase(LBA1)	0	10.152	Arabidopsis thaliana
AT5G47110	Chlorophyll A-B binding family protein(LIL3:2)	0	4.1347	Arabidopsis thaliana
AT5G47190	Ribosomal protein L19 family protein(AT5G47190)	0	84.337	Arabidopsis thaliana
AT5G47320	ribosomal protein S19(RPS19)	0	4.0858	Arabidopsis thaliana
AT5G47960	RAB GTPase homolog A4C(RABA4C)	0	14.476	Arabidopsis thaliana
AT5G48030	gametophytic factor 2(GFA2)	0	12.281	Arabidopsis thaliana
AT5G48180	nitrile specifier protein 5(NSP5)	0	5.5425	Arabidopsis thaliana
AT5G48230	acetoacetyl-CoA thiolase 2(ACAT2)	0	11.003	Arabidopsis thaliana
AT5G48300	ADP glucose pyrophosphorylase 1(ADG1)	0	38.441	Arabidopsis thaliana
AT5G48650	Nuclear transport factor 2 (NTF2) family protein with RNA binding (RRM-RBD-RNP motifs) domain-containing protein(AT5G48650)	0	7.5073	Arabidopsis thaliana
AT5G48880	peroxisomal 3-keto-acyl-CoA thiolase 2(KAT5)	0	63.637	Arabidopsis thaliana
AT5G49190	sucrose synthase 2(SUS2)	0	25.207	Arabidopsis thaliana
AT5G49460	ATP citrate lyase subunit B 2(ACLB-2)	0	6.7063	Arabidopsis thaliana
AT5G49910	chloroplast heat shock protein 70-2(cpHsc70-2)	0	77.932	Arabidopsis thaliana
AT5G50180	Protein kinase superfamily protein(AT5G50180)	0	22.1	Arabidopsis thaliana
AT5G50370	Adenylate kinase family protein(AT5G50370)	0	21.076	Arabidopsis thaliana
AT5G50750	reversibly glycosylated polypeptide 4(RGP4)	0	141.45	Arabidopsis thaliana
AT5G50850	Transketolase family protein(MAB1)	0	100.17	Arabidopsis thaliana
AT5G50920	CLPC homologue 1(CLPC1)	0	50.822	Arabidopsis thaliana
AT5G50950	FUMARASE 2(FUM2)	0	63.205	Arabidopsis thaliana
AT5G51070	Clp ATPase(ERD1)	0	50.822	Arabidopsis thaliana
AT5G51620	Uncharacterized protein family (UPF0172)(AT5G51620)	0	16.133	Arabidopsis thaliana
AT5G51750	subtilase 1.3(SBT1.3)	0	36.148	Arabidopsis thaliana
AT5G51980	Transducin/WD40 repeat-like superfamily protein(AT5G51980)	0	6.2979	Arabidopsis thaliana
AT5G52440	Bacterial sec-independent translocation protein mttA/Hcf106(HCF106)	0	12.581	Arabidopsis thaliana
AT5G52490	Fibrillarin family protein(AT5G52490)	0	38.888	Arabidopsis thaliana
AT5G52640	heat shock-like protein(HSP90.1)	0	197.53	Arabidopsis thaliana
AT5G52840	NADH-ubiquinone oxidoreductase-like protein(AT5G52840)	0	19.542	Arabidopsis thaliana
AT5G53070	Ribosomal protein L9/RNase H1(AT5G53070)	0.0026748	2.2038	Arabidopsis thaliana
AT5G53530	vacuolar protein sorting 26A(VPS26A)	0	6.5283	Arabidopsis thaliana
AT5G54160	O-methyltransferase 1(OMT1)	0	105.17	Arabidopsis thaliana
AT5G54190	protochlorophyllide oxidoreductase A(PORA)	0	295.76	Arabidopsis thaliana
AT5G54280	myosin 2(ATM2)	0	14.203	Arabidopsis thaliana
AT5G54430	Adenine nucleotide alpha hydrolases-like superfamily protein(PHOS32)	0	10.399	Arabidopsis thaliana
AT5G55140	ribosomal protein L30 family protein(AT5G55140)	0	6.3056	Arabidopsis thaliana
AT5G55220	trigger factor type chaperone family protein(AT5G55220)	0	13.577	Arabidopsis thaliana
AT5G55280	homolog of bacterial cytokinesis Z-ring protein FTSZ 1-1(FTSZ1-1)	0	69.107	Arabidopsis thaliana
AT5G55530	Calcium-dependent lipid-binding (CaLB domain) family protein(AT5G55530)	0	13.234	Arabidopsis thaliana
AT5G55830	Concanavalin A-like lectin protein kinase family protein(AT5G55830)	0	46.375	Arabidopsis thaliana
AT5G55940	Uncharacterized protein family (UPF0172)(emb2731)	0	16.133	Arabidopsis thaliana
AT5G56000	HEAT SHOCK PROTEIN 81.4(Hsp81.4)	0	9.6538	Arabidopsis thaliana
AT5G56010	heat shock protein 81-3(HSP81-3)	0	9.6538	Arabidopsis thaliana
AT5G56280	COP9 signalosome subunit 6A(CSN6A)	0	9.6449	Arabidopsis thaliana
AT5G56710	Ribosomal protein L31e family protein(AT5G56710)	0	24.281	Arabidopsis thaliana
AT5G56720	Lactate/malate dehydrogenase family protein(c-NAD-MDH3)	0	130.52	Arabidopsis thaliana
AT5G57110	autoinhibited Ca2+ -ATPase(ACA8)	0	18.765	Arabidopsis thaliana
AT5G57490	voltage dependent anion channel 4(VDAC4)	0	7.5508	Arabidopsis thaliana
AT5G57655	xylose isomerase family protein(AT5G57655)	0	7.0597	Arabidopsis thaliana
AT5G57800	Fatty acid hydroxylase superfamily(CER3)	0	62.117	Arabidopsis thaliana
AT5G57890	Glutamine amidotransferase type 1 family protein(AT5G57890)	0	30.997	Arabidopsis thaliana
AT5G58290	regulatory particle triple-A ATPase 3(RPT3)	0	137.57	Arabidopsis thaliana
AT5G58470	TBP-associated factor 15B(TAF15b)	0	6.328	Arabidopsis thaliana
AT5G58490	NAD(P)-binding Rossmann-fold superfamily protein(AT5G58490)	0	26.913	Arabidopsis thaliana
AT5G59240	Ribosomal protein S8e family protein(AT5G59240)	0	213.28	Arabidopsis thaliana
AT5G59270	Concanavalin A-like lectin protein kinase family protein(AT5G59270)	0	46.375	Arabidopsis thaliana
AT5G59290	UDP-glucuronic acid decarboxylase 3(UXS3)	0	30.789	Arabidopsis thaliana
AT5G59840	Ras-related small GTP-binding family protein(AT5G59840)	0	13.845	Arabidopsis thaliana
AT5G60160	Zn-dependent exopeptidases superfamily protein(AT5G60160)	0	12.313	Arabidopsis thaliana
AT5G60460	Preprotein translocase Sec, Sec61-beta subunit protein(AT5G60460)	0	13.911	Arabidopsis thaliana
AT5G60540	pyridoxine biosynthesis 2(PDX2)	0	50.589	Arabidopsis thaliana
AT5G60790	ABC transporter family protein(ABCF1)	0	77.196	Arabidopsis thaliana
AT5G61020	evolutionarily conserved C-terminal region 3(ECT3)	0	33.036	Arabidopsis thaliana
AT5G61680	Pectin lyase-like superfamily protein(AT5G61680)	0	136.34	Arabidopsis thaliana
AT5G61760	inositol polyphosphate kinase 2 beta(IPK2BETA)	0	11.646	Arabidopsis thaliana
AT5G61780	TUDOR-SN protein 2(Tudor2)	0	17.387	Arabidopsis thaliana
AT5G61790	calnexin 1(CNX1)	0	42.872	Arabidopsis thaliana
AT5G62440	EMB514 (DUF3223)(AT5G62440)	0	9.081	Arabidopsis thaliana
AT5G62670	H[+]-ATPase 11(HA11)	0	47.884	Arabidopsis thaliana
AT5G62880	RAC-like 10(RAC10)	0	4.9062	Arabidopsis thaliana
AT5G64130	cAMP-regulated phosphoprotein 19-related protein(AT5G64130)	0	8.5155	Arabidopsis thaliana
AT5G64460	Phosphoglycerate mutase family protein(AT5G64460)	0	14.692	Arabidopsis thaliana
AT5G64740	cellulose synthase 6(CESA6)	0	77.739	Arabidopsis thaliana
AT5G64760	regulatory particle non-ATPase subunit 5B(RPN5B)	0	45.207	Arabidopsis thaliana
AT5G64816	thionin-like protein(AT5G64816)	0	6.8217	Arabidopsis thaliana
AT5G64960	cyclin dependent kinase group C2(CDKC2)	0	22.1	Arabidopsis thaliana
AT5G64990	RAB GTPase homolog H1A(RABH1a)	0	63.529	Arabidopsis thaliana
AT5G65020	annexin 2(ANNAT2)	0	8.407	Arabidopsis thaliana
AT5G65220	Ribosomal L29 family protein(AT5G65220)	0	69.198	Arabidopsis thaliana
AT5G65270	RAB GTPase homolog A4A(RABA4a)	0	14.476	Arabidopsis thaliana
AT5G65430	general regulatory factor 8(GRF8)	0	47.06	Arabidopsis thaliana
AT5G65600	Concanavalin A-like lectin protein kinase family protein(AT5G65600)	0	46.375	Arabidopsis thaliana
AT5G65810	transmembrane protein(CGR3)	0	9.0677	Arabidopsis thaliana
AT5G66020	Phosphoinositide phosphatase family protein(ATSAC1B)	0	33.125	Arabidopsis thaliana
AT5G66190	ferredoxin-NADP[+]-oxidoreductase 1(FNR1)	0	27.029	Arabidopsis thaliana
AT5G66280	GDP-D-mannose 4,6-dehydratase 1(GMD1)	0	12.499	Arabidopsis thaliana
AT5G66420	TIM-barrel signal transduction protein(AT5G66420)	0	61.254	Arabidopsis thaliana
AT5G66590	CAP (Cysteine-rich secretory proteins, Antigen 5, and Pathogenesis-related 1 protein) superfamily protein(AT5G66590)	0	15.06	Arabidopsis thaliana
AT5G66680	dolichyl-diphosphooligosaccharide-protein glycosyltransferase 48kDa subunit family protein(DGL1)	0	76.089	Arabidopsis thaliana
AT5G66710	Protein kinase superfamily protein(AT5G66710)	0	22.1	Arabidopsis thaliana
AT5G66760	succinate dehydrogenase 1-1(SDH1-1)	0	86.609	Arabidopsis thaliana
AT5G66860	Ribosomal protein L25/Gln-tRNA synthetase, anti-codon-binding domain-containing protein(AT5G66860)	0	6.5604	Arabidopsis thaliana
AT5G67380	casein kinase alpha 1(CKA1)	0	31.232	Arabidopsis thaliana
AT5G67510	Translation protein SH3-like family protein(AT5G67510)	0	65.621	Arabidopsis thaliana
AT5G67560	ADP-ribosylation factor-like A1D(ARLA1D)	0	35.471	Arabidopsis thaliana

## Sheet: ROS related-3|3
TAIR_ID	Name	Species
AT3G20810	2-oxoglutarate (2OG) and Fe(II)-dependent oxygenase superfamily protein(JMJD5)	Arabidopsis thaliana
AT1G15540	2-oxoglutarate-dependent dioxygenase-like protein(AT1G15540)	Arabidopsis thaliana
AT4G34510	3-ketoacyl-CoA synthase 17(KCS17)	Arabidopsis thaliana
AT3G55360	3-oxo-5-alpha-steroid 4-dehydrogenase family protein(CER10)	Arabidopsis thaliana
AT5G08530	51 kDa subunit of complex I(CI51)	Arabidopsis thaliana
AT3G02360	6-phosphogluconate dehydrogenase family protein(AT3G02360)	Arabidopsis thaliana
AT5G48230	acetoacetyl-CoA thiolase 2(ACAT2)	Arabidopsis thaliana
AT4G26970	aconitase 2(ACO2)	Arabidopsis thaliana
AT2G05710	aconitase 3(ACO3)	Arabidopsis thaliana
AT1G06290	acyl-CoA oxidase 3(ACX3)	Arabidopsis thaliana
AT1G06310	acyl-CoA oxidase 6(ACX6)	Arabidopsis thaliana
AT1G70580	alanine-2-oxoglutarate aminotransferase 2(AOAT2)	Arabidopsis thaliana
AT2G24270	aldehyde dehydrogenase 11A3(ALDH11A3)	Arabidopsis thaliana
AT4G36250	aldehyde dehydrogenase 3F1(ALDH3F1)	Arabidopsis thaliana
AT2G36460	Aldolase superfamily protein(FBA6)	Arabidopsis thaliana
AT1G16350	Aldolase-type TIM barrel family protein(AT1G16350)	Arabidopsis thaliana
AT1G79470	Aldolase-type TIM barrel family protein(AT1G79470)	Arabidopsis thaliana
AT3G14420	Aldolase-type TIM barrel family protein(GOX1)	Arabidopsis thaliana
AT5G01410	Aldolase-type TIM barrel family protein(RSR4)	Arabidopsis thaliana
AT5G16970	alkenal reductase(AER)	Arabidopsis thaliana
AT1G16700	Alpha-helical ferredoxin(AT1G16700)	Arabidopsis thaliana
AT1G79010	Alpha-helical ferredoxin(AT1G79010)	Arabidopsis thaliana
AT1G21540	AMP-dependent synthetase and ligase family protein(AT1G21540)	Arabidopsis thaliana
AT3G09640	ascorbate peroxidase 2(APX2)	Arabidopsis thaliana
AT4G35970	ascorbate peroxidase 5(APX5)	Arabidopsis thaliana
AT5G49460	ATP citrate lyase subunit B 2(ACLB-2)	Arabidopsis thaliana
AT3G28710	ATPase, V0/A0 complex, subunit C/D(AT3G28710)	Arabidopsis thaliana
AT1G76030	ATPase, V1 complex, subunit B protein(VAB1)	Arabidopsis thaliana
AT1G20260	ATPase, V1 complex, subunit B protein(VAB3)	Arabidopsis thaliana
AT3G06650	ATP-citrate lyase B-1(ACLB-1)	Arabidopsis thaliana
AT1G17260	autoinhibited H[+]-ATPase isoform 10(AHA10)	Arabidopsis thaliana
AT1G67730	beta-ketoacyl reductase 1(KCR1)	Arabidopsis thaliana
AT1G20630	catalase 1(CAT1)	Arabidopsis thaliana
AT4G35090	catalase 2(CAT2)	Arabidopsis thaliana
AT1G20620	catalase 3(CAT3)	Arabidopsis thaliana
AT4G11730	Cation transporter/ E1-E2 ATPase family protein(AT4G11730)	Arabidopsis thaliana
AT3G19820	cell elongation protein / DWARF1 / DIMINUTO (DIM)(DWF1)	Arabidopsis thaliana
AT5G13930	Chalcone and stilbene synthase family protein(TT4)	Arabidopsis thaliana
AT1G09340	chloroplast RNA binding protein(CRB)	Arabidopsis thaliana
AT2G30490	cinnamate-4-hydroxylase(C4H)	Arabidopsis thaliana
AT5G18100	copper/zinc superoxide dismutase 3(CSD3)	Arabidopsis thaliana
AT4G03205	Coproporphyrinogen III oxidase(hemf2)	Arabidopsis thaliana
AT1G03475	Coproporphyrinogen III oxidase(LIN2)	Arabidopsis thaliana
AT5G25450	Cytochrome bd ubiquinol oxidase, 14kDa subunit(AT5G25450)	Arabidopsis thaliana
AT3G27240	Cytochrome C1 family(AT3G27240)	Arabidopsis thaliana
AT5G44620	cytochrome P450, family 706, subfamily A, polypeptide 3(CYP706A3)	Arabidopsis thaliana
AT1G57750	cytochrome P450, family 96, subfamily A, polypeptide 15(CYP96A15)	Arabidopsis thaliana
AT1G65930	cytosolic NADP+-dependent isocitrate dehydrogenase(cICDH)	Arabidopsis thaliana
AT3G58510	DEA(D/H)-box RNA helicase family protein(AT3G58510)	Arabidopsis thaliana
AT2G39800	delta1-pyrroline-5-carboxylate synthase 1(P5CS1)	Arabidopsis thaliana
AT3G56940	dicarboxylate diiron protein, putative (Crd1)(CRD1)	Arabidopsis thaliana
AT1G69460	emp24/gp25L/p24 family/GOLD family protein(AT1G69460)	Arabidopsis thaliana
AT3G22845	emp24/gp25L/p24 family/GOLD family protein(AT3G22845)	Arabidopsis thaliana
AT3G07680	emp24/gp25L/p24 family/GOLD family protein(p24beta2)	Arabidopsis thaliana
AT1G50430	Ergosterol biosynthesis ERG4/ERG24 family(DWF5)	Arabidopsis thaliana
AT5G12370	exocyst complex component sec10(SEC10)	Arabidopsis thaliana
AT1G02205	Fatty acid hydroxylase superfamily(CER1)	Arabidopsis thaliana
AT5G57800	Fatty acid hydroxylase superfamily(CER3)	Arabidopsis thaliana
AT5G66190	ferredoxin-NADP[+]-oxidoreductase 1(FNR1)	Arabidopsis thaliana
AT3G56090	ferritin 3(FER3)	Arabidopsis thaliana
AT2G40300	ferritin 4(FER4)	Arabidopsis thaliana
AT2G47510	fumarase 1(FUM1)	Arabidopsis thaliana
AT2G33040	gamma subunit of Mt ATP synthase(ATP3)	Arabidopsis thaliana
AT5G28840	GDP-D-mannose 3',5'-epimerase(GME)	Arabidopsis thaliana
AT5G66280	GDP-D-mannose 4,6-dehydratase 1(GMD1)	Arabidopsis thaliana
AT1G31910	GHMP kinase family protein(AT1G31910)	Arabidopsis thaliana
AT5G35790	glucose-6-phosphate dehydrogenase 1(G6PD1)	Arabidopsis thaliana
AT5G04140	glutamate synthase 1(GLU1)	Arabidopsis thaliana
AT2G41220	glutamate synthase 2(GLU2)	Arabidopsis thaliana
AT1G23310	glutamate:glyoxylate aminotransferase(GGT1)	Arabidopsis thaliana
AT1G58290	Glutamyl-tRNA reductase family protein(HEMA1)	Arabidopsis thaliana
AT4G28730	Glutaredoxin family protein(GrxC5)	Arabidopsis thaliana
AT4G31870	glutathione peroxidase 7(GPX7)	Arabidopsis thaliana
AT5G42150	Glutathione S-transferase family protein(AT5G42150)	Arabidopsis thaliana
AT4G02520	glutathione S-transferase PHI 2(GSTF2)	Arabidopsis thaliana
AT1G78380	glutathione S-transferase TAU 19(GSTU19)	Arabidopsis thaliana
AT2G26080	glycine decarboxylase P-protein 2(GLDP2)	Arabidopsis thaliana
AT2G44490	Glycosyl hydrolase superfamily protein(PEN2)	Arabidopsis thaliana
AT3G09260	Glycosyl hydrolase superfamily protein(PYK10)	Arabidopsis thaliana
AT1G11840	glyoxalase/bleomycin resistance protein/dioxygenase superfamily protein(GLX1)	Arabidopsis thaliana
AT2G33220	GRIM-19 protein(AT2G33220)	Arabidopsis thaliana
AT2G44100	guanosine nucleotide diphosphate dissociation inhibitor 1(GDI1)	Arabidopsis thaliana
AT5G62670	H[+]-ATPase 11(HA11)	Arabidopsis thaliana
AT4G30190	H[+]-ATPase 2(HA2)	Arabidopsis thaliana
AT3G47950	H[+]-ATPase 4(HA4)	Arabidopsis thaliana
AT2G07560	H[+]-ATPase 6(HA6)	Arabidopsis thaliana
AT3G44340	hypothetical protein(CEF)	Arabidopsis thaliana
AT5G13680	IKI3 family protein(ABO1)	Arabidopsis thaliana
AT1G15690	Inorganic H pyrophosphatase family protein(AVP1)	Arabidopsis thaliana
AT5G02940	ion channel POLLUX-like protein, putative (DUF1012)(AT5G02940)	Arabidopsis thaliana
AT5G43745	ion channel POLLUX-like protein, putative (DUF1012)(AT5G43745)	Arabidopsis thaliana
AT4G35260	isocitrate dehydrogenase 1(IDH1)	Arabidopsis thaliana
AT4G35650	isocitrate dehydrogenase III(IDH-III)	Arabidopsis thaliana
AT1G32480	isocitrate dehydrogenase IV(IDH-IV)	Arabidopsis thaliana
AT5G03290	isocitrate dehydrogenase V(IDH-V)	Arabidopsis thaliana
AT3G09810	isocitrate dehydrogenase VI(IDH-VI)	Arabidopsis thaliana
AT1G54340	isocitrate dehydrogenase(ICDH)	Arabidopsis thaliana
AT5G14590	Isocitrate/isopropylmalate dehydrogenase family protein(AT5G14590)	Arabidopsis thaliana
AT1G01790	K+ efflux antiporter 1(KEA1)	Arabidopsis thaliana
AT3G58610	ketol-acid reductoisomerase(AT3G58610)	Arabidopsis thaliana
AT5G56720	Lactate/malate dehydrogenase family protein(c-NAD-MDH3)	Arabidopsis thaliana
AT3G17240	lipoamide dehydrogenase 2(mtLPD2)	Arabidopsis thaliana
AT3G05970	long-chain acyl-CoA synthetase 6(LACS6)	Arabidopsis thaliana
AT3G10920	manganese superoxide dismutase 1(MSD1)	Arabidopsis thaliana
AT4G04800	methionine sulfoxide reductase B3(MSRB3)	Arabidopsis thaliana
AT4G21850	methionine sulfoxide reductase B9(MSRB9)	Arabidopsis thaliana
AT3G59970	methylenetetrahydrofolate reductase 1(MTHFR1)	Arabidopsis thaliana
AT4G26210	Mitochondrial ATP synthase subunit G protein(AT4G26210)	Arabidopsis thaliana
AT1G48030	mitochondrial lipoamide dehydrogenase 1(mtLPD1)	Arabidopsis thaliana
AT3G16480	mitochondrial processing peptidase alpha subunit(MPPalpha)	Arabidopsis thaliana
AT3G52880	monodehydroascorbate reductase 1(MDAR1)	Arabidopsis thaliana
AT5G43900	myosin 2(MYA2)	Arabidopsis thaliana
AT1G01510	NAD(P)-binding Rossmann-fold superfamily protein(AN)	Arabidopsis thaliana
AT2G20360	NAD(P)-binding Rossmann-fold superfamily protein(AT2G20360)	Arabidopsis thaliana
AT3G01980	NAD(P)-binding Rossmann-fold superfamily protein(AT3G01980)	Arabidopsis thaliana
AT5G06060	NAD(P)-binding Rossmann-fold superfamily protein(AT5G06060)	Arabidopsis thaliana
AT5G58490	NAD(P)-binding Rossmann-fold superfamily protein(AT5G58490)	Arabidopsis thaliana
AT3G62830	NAD(P)-binding Rossmann-fold superfamily protein(AUD1)	Arabidopsis thaliana
AT1G17890	NAD(P)-binding Rossmann-fold superfamily protein(GER2)	Arabidopsis thaliana
AT3G51160	NAD(P)-binding Rossmann-fold superfamily protein(MUR1)	Arabidopsis thaliana
AT1G60690	NAD(P)-linked oxidoreductase superfamily protein(AT1G60690)	Arabidopsis thaliana
AT1G60730	NAD(P)-linked oxidoreductase superfamily protein(AT1G60730)	Arabidopsis thaliana
AT1G60750	NAD(P)-linked oxidoreductase superfamily protein(AT1G60750)	Arabidopsis thaliana
AT1G53500	NAD-dependent epimerase/dehydratase family protein(MUM4)	Arabidopsis thaliana
AT5G37510	NADH-ubiquinone dehydrogenase(EMB1467)	Arabidopsis thaliana
AT2G47690	NADH-ubiquinone oxidoreductase-like protein(AT2G47690)	Arabidopsis thaliana
AT3G62790	NADH-ubiquinone oxidoreductase-like protein(AT3G62790)	Arabidopsis thaliana
AT5G52840	NADH-ubiquinone oxidoreductase-like protein(AT5G52840)	Arabidopsis thaliana
AT2G17420	NADPH-dependent thioredoxin reductase A(NTRA)	Arabidopsis thaliana
AT4G35460	NADPH-dependent thioredoxin reductase B(NTRB)	Arabidopsis thaliana
AT2G41680	NADPH-dependent thioredoxin reductase C(NTRC)	Arabidopsis thaliana
AT5G11670	NADP-malic enzyme 2(NADP-ME2)	Arabidopsis thaliana
AT5G25880	NADP-malic enzyme 3(NADP-ME3)	Arabidopsis thaliana
AT1G77510	PDI-like 1-2(PDIL1-2)	Arabidopsis thaliana
AT2G32920	PDI-like 2-3(PDIL2-3)	Arabidopsis thaliana
AT4G27080	PDI-like 5-4(PDIL5-4)	Arabidopsis thaliana
AT5G07460	peptidemethionine sulfoxide reductase 2(PMSR2)	Arabidopsis thaliana
AT3G06050	peroxiredoxin IIF(PRXIIF)	Arabidopsis thaliana
AT5G48880	peroxisomal 3-keto-acyl-CoA thiolase 2(KAT5)	Arabidopsis thaliana
AT2G33150	peroxisomal 3-ketoacyl-CoA thiolase 3(PKT3)	Arabidopsis thaliana
AT2G37040	PHE ammonia lyase 1(PAL1)	Arabidopsis thaliana
AT3G53260	phenylalanine ammonia-lyase 2(PAL2)	Arabidopsis thaliana
AT2G24520	plasma membrane H+-ATPase(HA5)	Arabidopsis thaliana
AT2G42520	P-loop containing nucleoside triphosphate hydrolases superfamily protein(AT2G42520)	Arabidopsis thaliana
AT5G54190	protochlorophyllide oxidoreductase A(PORA)	Arabidopsis thaliana
AT3G06690	putative acyl-coenzyme A oxidase(AT3G06690)	Arabidopsis thaliana
AT3G21140	Pyridoxamine 5'-phosphate oxidase family protein(AT3G21140)	Arabidopsis thaliana
AT5G23300	pyrimidine d(PYRD)	Arabidopsis thaliana
AT3G53620	pyrophosphorylase 4(PPa4)	Arabidopsis thaliana
AT1G59900	pyruvate dehydrogenase complex E1 alpha subunit(E1 ALPHA)	Arabidopsis thaliana
AT1G01090	pyruvate dehydrogenase E1 alpha(PDH-E1 ALPHA)	Arabidopsis thaliana
AT1G30120	pyruvate dehydrogenase E1 beta(PDH-E1 BETA)	Arabidopsis thaliana
AT3G14790	rhamnose biosynthesis 3(RHM3)	Arabidopsis thaliana
AT1G54500	Rubredoxin-like superfamily protein(AT1G54500)	Arabidopsis thaliana
AT5G39410	Saccharopine dehydrogenase(AT5G39410)	Arabidopsis thaliana
AT3G23810	S-adenosyl-l-homocysteine (SAH) hydrolase 2(SAHH2)	Arabidopsis thaliana
AT4G13940	S-adenosyl-L-homocysteine hydrolase(HOG1)	Arabidopsis thaliana
AT3G57520	seed imbibition 2(SIP2)	Arabidopsis thaliana
AT4G28090	SKU5 similar 10(sks10)	Arabidopsis thaliana
AT4G22010	SKU5 similar 4(sks4)	Arabidopsis thaliana
AT1G76160	SKU5 similar 5(sks5)	Arabidopsis thaliana
AT1G21850	SKU5 similar 8(sks8)	Arabidopsis thaliana
AT4G38420	SKU5 similar 9(sks9)	Arabidopsis thaliana
AT1G41830	SKU5-similar 6(SKS6)	Arabidopsis thaliana
AT4G37925	subunit NDH-M of NAD(P)H:plastoquinone dehydrogenase complex(NdhM)	Arabidopsis thaliana
AT5G66760	succinate dehydrogenase 1-1(SDH1-1)	Arabidopsis thaliana
AT2G18450	succinate dehydrogenase 1-2(SDH1-2)	Arabidopsis thaliana
AT3G27380	succinate dehydrogenase 2-1(SDH2-1)	Arabidopsis thaliana
AT1G24180	Thiamin diphosphate-binding fold (THDP-binding) superfamily protein(IAR4)	Arabidopsis thaliana
AT5G03880	Thioredoxin family protein(AT5G03880)	Arabidopsis thaliana
AT4G04950	thioredoxin family protein(GRXS17)	Arabidopsis thaliana
AT2G47470	thioredoxin family protein(UNE5)	Arabidopsis thaliana
AT1G60740	Thioredoxin superfamily protein(AT1G60740)	Arabidopsis thaliana
AT3G52960	Thioredoxin superfamily protein(AT3G52960)	Arabidopsis thaliana
AT4G32580	Thioredoxin superfamily protein(AT4G32580)	Arabidopsis thaliana
AT1G65970	thioredoxin-dependent peroxidase 2(TPX2)	Arabidopsis thaliana
AT1G77490	thylakoidal ascorbate peroxidase(TAPX)	Arabidopsis thaliana
AT2G34590	Transketolase family protein(AT2G34590)	Arabidopsis thaliana
AT5G50850	Transketolase family protein(MAB1)	Arabidopsis thaliana
AT1G08200	UDP-D-apiose/UDP-D-xylose synthase 2(AXS2)	Arabidopsis thaliana
AT1G12780	UDP-D-glucose/UDP-D-galactose 4-epimerase 1(UGE1)	Arabidopsis thaliana
AT4G23920	UDP-D-glucose/UDP-D-galactose 4-epimerase 2(UGE2)	Arabidopsis thaliana
AT1G63180	UDP-D-glucose/UDP-D-galactose 4-epimerase 3(UGE3)	Arabidopsis thaliana
AT4G10960	UDP-D-glucose/UDP-D-galactose 4-epimerase 5(UGE5)	Arabidopsis thaliana
AT1G02000	UDP-D-glucuronate 4-epimerase 2(GAE2)	Arabidopsis thaliana
AT4G00110	UDP-D-glucuronate 4-epimerase 3(GAE3)	Arabidopsis thaliana
AT2G45310	UDP-D-glucuronate 4-epimerase 4(GAE4)	Arabidopsis thaliana
AT4G12250	UDP-D-glucuronate 4-epimerase 5(GAE5)	Arabidopsis thaliana
AT3G23820	UDP-D-glucuronate 4-epimerase 6(GAE6)	Arabidopsis thaliana
AT3G29360	UDP-glucose 6-dehydrogenase family protein(UGD2)	Arabidopsis thaliana
AT5G15490	UDP-glucose 6-dehydrogenase family protein(UGD3)	Arabidopsis thaliana
AT3G01010	UDP-glucose/GDP-mannose dehydrogenase family protein(AT3G01010)	Arabidopsis thaliana
AT3G53520	UDP-glucuronic acid decarboxylase 1(UXS1)	Arabidopsis thaliana
AT5G59290	UDP-glucuronic acid decarboxylase 3(UXS3)	Arabidopsis thaliana
AT3G46440	UDP-XYL synthase 5(UXS5)	Arabidopsis thaliana
AT2G28760	UDP-XYL synthase 6(UXS6)	Arabidopsis thaliana
AT1G78900	vacuolar ATP synthase subunit A(VHA-A)	Arabidopsis thaliana
AT3G58730	vacuolar ATP synthase subunit D (VATD) / V-ATPase D subunit / vacuolar proton pump D subunit (VATPD)(AT3G58730)	Arabidopsis thaliana
AT3G42050	vacuolar ATP synthase subunit H family protein(AT3G42050)	Arabidopsis thaliana
AT4G02620	vacuolar ATPase subunit F family protein(AT4G02620)	Arabidopsis thaliana
AT1G64200	vacuolar H+-ATPase subunit E isoform 3(VHA-E3)	Arabidopsis thaliana
AT4G39080	vacuolar proton ATPase A3(VHA-A3)	Arabidopsis thaliana
AT1G26320	Zinc-binding dehydrogenase family protein(AT1G26320)	Arabidopsis thaliana
AT3G03080	Zinc-binding dehydrogenase family protein(AT3G03080)	Arabidopsis thaliana
AT3G59845	Zinc-binding dehydrogenase family protein(AT3G59845)	Arabidopsis thaliana
AT5G16960	Zinc-binding dehydrogenase family protein(AT5G16960)	Arabidopsis thaliana
AT5G16990	Zinc-binding dehydrogenase family protein(AT5G16990)	Arabidopsis thaliana
AT5G37940	Zinc-binding dehydrogenase family protein(AT5G37940)	Arabidopsis thaliana
AT5G37980	Zinc-binding dehydrogenase family protein(AT5G37980)	Arabidopsis thaliana
AT5G38000	Zinc-binding dehydrogenase family protein(AT5G38000)	Arabidopsis thaliana

## Sheet: direct ROS related-3|3
TAIR_ID	Name	Species
AT1G06290	acyl-CoA oxidase 3(ACX3)	Arabidopsis thaliana
AT1G06310	acyl-CoA oxidase 6(ACX6)	Arabidopsis thaliana
AT5G16970	alkenal reductase(AER)	Arabidopsis thaliana
AT3G09640	ascorbate peroxidase 2(APX2)	Arabidopsis thaliana
AT4G35970	ascorbate peroxidase 5(APX5)	Arabidopsis thaliana
AT1G20630	catalase 1(CAT1)	Arabidopsis thaliana
AT4G35090	catalase 2(CAT2)	Arabidopsis thaliana
AT1G20620	catalase 3(CAT3)	Arabidopsis thaliana
AT5G18100	copper/zinc superoxide dismutase 3(CSD3)	Arabidopsis thaliana
AT4G03205	Coproporphyrinogen III oxidase(hemf2)	Arabidopsis thaliana
AT1G03475	Coproporphyrinogen III oxidase(LIN2)	Arabidopsis thaliana
AT5G25450	Cytochrome bd ubiquinol oxidase, 14kDa subunit(AT5G25450)	Arabidopsis thaliana
AT1G65930	cytosolic NADP+-dependent isocitrate dehydrogenase(cICDH)	Arabidopsis thaliana
AT5G66190	ferredoxin-NADP[+]-oxidoreductase 1(FNR1)	Arabidopsis thaliana
AT4G31870	glutathione peroxidase 7(GPX7)	Arabidopsis thaliana
AT3G10920	manganese superoxide dismutase 1(MSD1)	Arabidopsis thaliana
AT4G04800	methionine sulfoxide reductase B3(MSRB3)	Arabidopsis thaliana
AT4G21850	methionine sulfoxide reductase B9(MSRB9)	Arabidopsis thaliana
AT3G59970	methylenetetrahydrofolate reductase 1(MTHFR1)	Arabidopsis thaliana
AT3G52880	monodehydroascorbate reductase 1(MDAR1)	Arabidopsis thaliana
AT1G01510	NAD(P)-binding Rossmann-fold superfamily protein(AN)	Arabidopsis thaliana
AT2G20360	NAD(P)-binding Rossmann-fold superfamily protein(AT2G20360)	Arabidopsis thaliana
AT3G01980	NAD(P)-binding Rossmann-fold superfamily protein(AT3G01980)	Arabidopsis thaliana
AT5G06060	NAD(P)-binding Rossmann-fold superfamily protein(AT5G06060)	Arabidopsis thaliana
AT5G58490	NAD(P)-binding Rossmann-fold superfamily protein(AT5G58490)	Arabidopsis thaliana
AT3G62830	NAD(P)-binding Rossmann-fold superfamily protein(AUD1)	Arabidopsis thaliana
AT1G17890	NAD(P)-binding Rossmann-fold superfamily protein(GER2)	Arabidopsis thaliana
AT3G51160	NAD(P)-binding Rossmann-fold superfamily protein(MUR1)	Arabidopsis thaliana
AT1G60690	NAD(P)-linked oxidoreductase superfamily protein(AT1G60690)	Arabidopsis thaliana
AT1G60730	NAD(P)-linked oxidoreductase superfamily protein(AT1G60730)	Arabidopsis thaliana
AT1G60750	NAD(P)-linked oxidoreductase superfamily protein(AT1G60750)	Arabidopsis thaliana
AT1G53500	NAD-dependent epimerase/dehydratase family protein(MUM4)	Arabidopsis thaliana
AT5G37510	NADH-ubiquinone dehydrogenase(EMB1467)	Arabidopsis thaliana
AT2G47690	NADH-ubiquinone oxidoreductase-like protein(AT2G47690)	Arabidopsis thaliana
AT3G62790	NADH-ubiquinone oxidoreductase-like protein(AT3G62790)	Arabidopsis thaliana
AT5G52840	NADH-ubiquinone oxidoreductase-like protein(AT5G52840)	Arabidopsis thaliana
AT2G17420	NADPH-dependent thioredoxin reductase A(NTRA)	Arabidopsis thaliana
AT4G35460	NADPH-dependent thioredoxin reductase B(NTRB)	Arabidopsis thaliana
AT2G41680	NADPH-dependent thioredoxin reductase C(NTRC)	Arabidopsis thaliana
AT5G11670	NADP-malic enzyme 2(NADP-ME2)	Arabidopsis thaliana
AT5G25880	NADP-malic enzyme 3(NADP-ME3)	Arabidopsis thaliana
AT5G07460	peptidemethionine sulfoxide reductase 2(PMSR2)	Arabidopsis thaliana
AT3G06050	peroxiredoxin IIF(PRXIIF)	Arabidopsis thaliana
AT5G54190	protochlorophyllide oxidoreductase A(PORA)	Arabidopsis thaliana
AT3G06690	putative acyl-coenzyme A oxidase(AT3G06690)	Arabidopsis thaliana
AT3G21140	Pyridoxamine 5'-phosphate oxidase family protein(AT3G21140)	Arabidopsis thaliana
AT4G37925	subunit NDH-M of NAD(P)H:plastoquinone dehydrogenase complex(NdhM)	Arabidopsis thaliana
AT1G65970	thioredoxin-dependent peroxidase 2(TPX2)	Arabidopsis thaliana
AT1G77490	thylakoidal ascorbate peroxidase(TAPX)	Arabidopsis thaliana
